# Supplementary material for: A haplotype-resolved draft genome of the European sardine (Sardina pilchardus)
Source: Gigascience. 2019 May 21;8(5):giz059. doi: 10.1093/gigascience/giz059 (PMC6528745; doi:10.1093/gigascience/giz059)
Supplement: Supplemental Files [file giz059_supplemental_files.zip]

Archive with 3 entries (3 files):
- additional_file_2.txt
- additional_file_3.docx
- Spil_SNP_phased_COV10_nbc.vcf
