# Supplementary material for: A haplotype-resolved draft genome of the European sardine (Sardina pilchardus)
Source: Gigascience. 2019 May 21;8(5):giz059. doi: 10.1093/gigascience/giz059 (PMC6528745; doi:10.1093/gigascience/giz059)
Supplement: Supplemental Files [file giz059_supplemental_files.zip › additional_file_2.txt]

#gene_id	transcript_id	sprot_Top_BLASTX_hit	RNAMMER	prot_id	prot_coords	sprot_Top_BLASTP_hit	Pfam	SignalP	TmHMM	eggnog	Kegg	gene_ontology_blast	gene_ontology_pfam
TRINITY_DN87043_c0_g1	TRINITY_DN87043_c0_g1_i1	.	.	.	.	.	.	.	.	.	.	.	.
TRINITY_DN87020_c0_g1	TRINITY_DN87020_c0_g1_i1	.	.	.	.	.	.	.	.	.	.	.	.
TRINITY_DN87086_c0_g1	TRINITY_DN87086_c0_g1_i1	.	.	.	.	.	.	.	.	.	.	.	.
TRINITY_DN87017_c0_g1	TRINITY_DN87017_c0_g1_i1	.	.	.	.	.	.	.	.	.	.	.	.
TRINITY_DN87056_c0_g1	TRINITY_DN87056_c0_g1_i1	.	.	.	.	.	.	.	.	.	.	.	.
TRINITY_DN87019_c0_g1	TRINITY_DN87019_c0_g1_i1	.	.	.	.	.	.	.	.	.	.	.	.
TRINITY_DN87083_c0_g1	TRINITY_DN87083_c0_g1_i1	IQEC2_MOUSE^IQEC2_MOUSE^Q:240-395,H:17-68^59.615%ID^E:8.28e-10^RecName: Full=IQ motif and SEC7 domain-containing protein 2;^Eukaryota; Metazoa; Chordata; Craniata; Vertebrata; Euteleostomi; Mammalia; Eutheria; Euarchontoglires; Glires; Rodentia; Myomorpha; Muroidea; Muridae; Murinae; Mus; Mus	.	TRINITY_DN87083_c0_g1_i1.p1	165-800[+]	IQEC2_MOUSE^IQEC2_MOUSE^Q:26-77,H:17-68^59.615%ID^E:3.53e-10^RecName: Full=IQ motif and SEC7 domain-containing protein 2;^Eukaryota; Metazoa; Chordata; Craniata; Vertebrata; Euteleostomi; Mammalia; Eutheria; Euarchontoglires; Glires; Rodentia; Myomorpha; Muroidea; Muridae; Murinae; Mus; Mus	.	.	.	COG5307^and Sec7 domain	.	GO:0005737^cellular_component^cytoplasm`GO:0005086^molecular_function^ARF guanyl-nucleotide exchange factor activity`GO:0030036^biological_process^actin cytoskeleton organization`GO:0032012^biological_process^regulation of ARF protein signal transduction	.
TRINITY_DN87022_c0_g1	TRINITY_DN87022_c0_g1_i1	.	.	.	.	.	.	.	.	.	.	.	.
TRINITY_DN87060_c0_g1	TRINITY_DN87060_c0_g1_i1	MPP3_HUMAN^MPP3_HUMAN^Q:3-251,H:335-418^64.286%ID^E:3.54e-29^RecName: Full=MAGUK p55 subfamily member 3;^Eukaryota; Metazoa; Chordata; Craniata; Vertebrata; Euteleostomi; Mammalia; Eutheria; Euarchontoglires; Primates; Haplorrhini; Catarrhini; Hominidae; Homo	.	.	.	.	.	.	.	COG0194^Essential for recycling GMP and indirectly, cGMP (By similarity)	KEGG:hsa:4356	GO:0005887^cellular_component^integral component of plasma membrane`GO:0004385^molecular_function^guanylate kinase activity`GO:0007165^biological_process^signal transduction	.
TRINITY_DN87013_c1_g1	TRINITY_DN87013_c1_g1_i1	.	.	.	.	.	.	.	.	.	.	.	.
TRINITY_DN87099_c0_g1	TRINITY_DN87099_c0_g1_i3	.	.	.	.	.	.	.	.	.	.	.	.
TRINITY_DN87005_c0_g1	TRINITY_DN87005_c0_g1_i1	POL3_DROME^POL3_DROME^Q:656-6,H:328-539^38.991%ID^E:2.29e-51^RecName: Full=Retrovirus-related Pol polyprotein from transposon 17.6;^Eukaryota; Metazoa; Ecdysozoa; Arthropoda; Hexapoda; Insecta; Pterygota; Neoptera; Holometabola; Diptera; Brachycera; Muscomorpha; Ephydroidea; Drosophilidae; Drosophila; Sophophora	.	TRINITY_DN87005_c0_g1_i1.p1	3-656[-]	POL3_DROME^POL3_DROME^Q:1-217,H:328-539^38.991%ID^E:2.06e-51^RecName: Full=Retrovirus-related Pol polyprotein from transposon 17.6;^Eukaryota; Metazoa; Ecdysozoa; Arthropoda; Hexapoda; Insecta; Pterygota; Neoptera; Holometabola; Diptera; Brachycera; Muscomorpha; Ephydroidea; Drosophilidae; Drosophila; Sophophora	PF00078.26^RVT_1^Reverse transcriptase (RNA-dependent DNA polymerase)^1-88^E:1.2e-18	.	.	.	.	GO:0004190^molecular_function^aspartic-type endopeptidase activity`GO:0004519^molecular_function^endonuclease activity`GO:0003676^molecular_function^nucleic acid binding`GO:0003964^molecular_function^RNA-directed DNA polymerase activity`GO:0015074^biological_process^DNA integration	.
TRINITY_DN87050_c0_g1	TRINITY_DN87050_c0_g1_i1	.	.	.	.	.	.	.	.	.	.	.	.
TRINITY_DN87010_c0_g1	TRINITY_DN87010_c0_g1_i1	.	.	.	.	.	.	.	.	.	.	.	.
TRINITY_DN87093_c0_g1	TRINITY_DN87093_c0_g1_i1	NMDE2_HUMAN^NMDE2_HUMAN^Q:2-469,H:173-328^78.205%ID^E:1.47e-78^RecName: Full=Glutamate receptor ionotropic, NMDA 2B;^Eukaryota; Metazoa; Chordata; Craniata; Vertebrata; Euteleostomi; Mammalia; Eutheria; Euarchontoglires; Primates; Haplorrhini; Catarrhini; Hominidae; Homo	.	TRINITY_DN87093_c0_g1_i1.p1	2-484[+]	NMDE2_HUMAN^NMDE2_HUMAN^Q:1-156,H:173-328^78.205%ID^E:1.32e-78^RecName: Full=Glutamate receptor ionotropic, NMDA 2B;^Eukaryota; Metazoa; Chordata; Craniata; Vertebrata; Euteleostomi; Mammalia; Eutheria; Euarchontoglires; Primates; Haplorrhini; Catarrhini; Hominidae; Homo	PF01094.27^ANF_receptor^Receptor family ligand binding region^39-119^E:4.8e-06	.	.	ENOG410XNUR^Glutamate receptor, ionotropic	KEGG:hsa:2904`KO:K05210	GO:0030054^cellular_component^cell junction`GO:0009986^cellular_component^cell surface`GO:0005887^cellular_component^integral component of plasma membrane`GO:0005622^cellular_component^intracellular`GO:0043005^cellular_component^neuron projection`GO:0017146^cellular_component^NMDA selective glutamate receptor complex`GO:0005886^cellular_component^plasma membrane`GO:0014069^cellular_component^post…	.
TRINITY_DN87087_c0_g1	TRINITY_DN87087_c0_g1_i1	.	.	.	.	.	.	.	.	.	.	.	.
TRINITY_DN87048_c0_g1	TRINITY_DN87048_c0_g1_i1	.	.	.	.	.	.	.	.	.	.	.	.
TRINITY_DN87044_c0_g1	TRINITY_DN87044_c0_g1_i1	.	.	.	.	.	.	.	.	.	.	.	.
TRINITY_DN87089_c0_g1	TRINITY_DN87089_c0_g1_i1	GUC2A_HUMAN^GUC2A_HUMAN^Q:109-408,H:8-111^39.048%ID^E:3.53e-10^RecName: Full=Guanylin;^Eukaryota; Metazoa; Chordata; Craniata; Vertebrata; Euteleostomi; Mammalia; Eutheria; Euarchontoglires; Primates; Haplorrhini; Catarrhini; Hominidae; Homo	.	TRINITY_DN87089_c0_g1_i1.p1	94-423[+]	GUC2A_HUMAN^GUC2A_HUMAN^Q:10-109,H:11-115^39.048%ID^E:1.22e-15^RecName: Full=Guanylin;^Eukaryota; Metazoa; Chordata; Craniata; Vertebrata; Euteleostomi; Mammalia; Eutheria; Euarchontoglires; Primates; Haplorrhini; Catarrhini; Hominidae; Homo	PF02058.14^Guanylin^Guanylin precursor^20-109^E:1.2e-24	sigP:1^20^0.876^YES	.	ENOG410Z6NA^Guanylate cyclase activator	KEGG:hsa:2980	GO:0070062^cellular_component^extracellular exosome`GO:0005576^cellular_component^extracellular region`GO:0030250^molecular_function^guanylate cyclase activator activity`GO:0005179^molecular_function^hormone activity`GO:0007586^biological_process^digestion	GO:0030250^molecular_function^guanylate cyclase activator activity`GO:0005576^cellular_component^extracellular region
TRINITY_DN87059_c0_g1	TRINITY_DN87059_c0_g1_i1	.	.	TRINITY_DN87059_c0_g1_i1.p1	2-553[+]	.	.	.	.	.	.	.	.
TRINITY_DN87021_c0_g1	TRINITY_DN87021_c0_g1_i1	.	.	.	.	.	.	.	.	.	.	.	.
TRINITY_DN87057_c0_g1	TRINITY_DN87057_c0_g1_i1	CELF5_XENTR^CELF5_XENTR^Q:2-217,H:175-246^86.111%ID^E:1.09e-37^RecName: Full=CUGBP Elav-like family member 5;^Eukaryota; Metazoa; Chordata; Craniata; Vertebrata; Euteleostomi; Amphibia; Batrachia; Anura; Pipoidea; Pipidae; Xenopodinae; Xenopus; Silurana	.	.	.	.	.	.	.	ENOG410XNTW^CUGBP, Elav-like family member	KEGG:xtr:100036604`KO:K13207	GO:0005737^cellular_component^cytoplasm`GO:0005634^cellular_component^nucleus`GO:0003723^molecular_function^RNA binding`GO:0006397^biological_process^mRNA processing	.
TRINITY_DN87008_c0_g1	TRINITY_DN87008_c0_g1_i1	.	.	TRINITY_DN87008_c0_g1_i1.p1	189-524[+]	G0S2_MOUSE^G0S2_MOUSE^Q:1-111,H:1-103^40.541%ID^E:4.74e-18^RecName: Full=G0/G1 switch protein 2;^Eukaryota; Metazoa; Chordata; Craniata; Vertebrata; Euteleostomi; Mammalia; Eutheria; Euarchontoglires; Glires; Rodentia; Myomorpha; Muroidea; Muridae; Murinae; Mus; Mus	PF15103.5^G0-G1_switch_2^G0/G1 switch protein 2^1-111^E:3.7e-33	.	ExpAA=21.26^PredHel=1^Topology=i24-46o	ENOG410YZQR^G0 G1switch 2	KEGG:mmu:14373	GO:0005739^cellular_component^mitochondrion`GO:0097191^biological_process^extrinsic apoptotic signaling pathway`GO:2001238^biological_process^positive regulation of extrinsic apoptotic signaling pathway	.
TRINITY_DN87090_c0_g1	TRINITY_DN87090_c0_g1_i1	.	.	.	.	.	.	.	.	.	.	.	.
TRINITY_DN87063_c0_g1	TRINITY_DN87063_c0_g1_i1	.	.	.	.	.	.	.	.	.	.	.	.
TRINITY_DN87068_c0_g1	TRINITY_DN87068_c0_g1_i1	.	.	.	.	.	.	.	.	.	.	.	.
TRINITY_DN87061_c0_g1	TRINITY_DN87061_c0_g1_i1	.	.	.	.	.	.	.	.	.	.	.	.
TRINITY_DN87052_c0_g1	TRINITY_DN87052_c0_g1_i1	.	.	.	.	.	.	.	.	.	.	.	.
TRINITY_DN87069_c0_g1	TRINITY_DN87069_c0_g1_i1	.	.	.	.	.	.	.	.	.	.	.	.
TRINITY_DN87094_c0_g1	TRINITY_DN87094_c0_g1_i1	.	.	.	.	.	.	.	.	.	.	.	.
TRINITY_DN87042_c0_g1	TRINITY_DN87042_c0_g1_i1	.	.	.	.	.	.	.	.	.	.	.	.
TRINITY_DN87042_c0_g2	TRINITY_DN87042_c0_g2_i1	.	.	.	.	.	.	.	.	.	.	.	.
TRINITY_DN87096_c1_g1	TRINITY_DN87096_c1_g1_i1	.	.	.	.	.	.	.	.	.	.	.	.
TRINITY_DN87092_c0_g1	TRINITY_DN87092_c0_g1_i1	.	.	.	.	.	.	.	.	.	.	.	.
TRINITY_DN87058_c0_g1	TRINITY_DN87058_c0_g1_i1	.	.	.	.	.	.	.	.	.	.	.	.
TRINITY_DN87079_c0_g2	TRINITY_DN87079_c0_g2_i1	NOVA1_MACFA^NOVA1_MACFA^Q:185-553,H:46-168^91.057%ID^E:1.67e-73^RecName: Full=RNA-binding protein Nova-1;^Eukaryota; Metazoa; Chordata; Craniata; Vertebrata; Euteleostomi; Mammalia; Eutheria; Euarchontoglires; Primates; Haplorrhini; Catarrhini; Cercopithecidae; Cercopithecinae; Macaca`NOVA1_MACFA^NOVA1_MACFA^Q:203-409,H:400-468^37.681%ID^E:7.06e-08^RecName: Full=RNA-binding protein Nova-1;^Eukary…	.	TRINITY_DN87079_c0_g2_i1.p3	182-553[+]	NOVA1_MACFA^NOVA1_MACFA^Q:2-124,H:46-168^91.057%ID^E:9.85e-75^RecName: Full=RNA-binding protein Nova-1;^Eukaryota; Metazoa; Chordata; Craniata; Vertebrata; Euteleostomi; Mammalia; Eutheria; Euarchontoglires; Primates; Haplorrhini; Catarrhini; Cercopithecidae; Cercopithecinae; Macaca`NOVA1_MACFA^NOVA1_MACFA^Q:8-76,H:400-468^37.681%ID^E:1.33e-08^RecName: Full=RNA-binding protein Nova-1;^Eukaryota; …	PF00013.28^KH_1^KH domain^9-66^E:2.2e-13	.	.	.	KEGG:mcf:102134094`KO:K14944	GO:0005634^cellular_component^nucleus`GO:0003723^molecular_function^RNA binding`GO:0000398^biological_process^mRNA splicing, via spliceosome	GO:0003723^molecular_function^RNA binding
TRINITY_DN87084_c0_g1	TRINITY_DN87084_c0_g1_i1	NEC1_HUMAN^NEC1_HUMAN^Q:14-217,H:121-189^50.725%ID^E:2.07e-17^RecName: Full=Neuroendocrine convertase 1;^Eukaryota; Metazoa; Chordata; Craniata; Vertebrata; Euteleostomi; Mammalia; Eutheria; Euarchontoglires; Primates; Haplorrhini; Catarrhini; Hominidae; Homo	.	.	.	.	.	.	.	COG1404^peptidase (S8 and S53, subtilisin, kexin, sedolisin`COG4935^proprotein convertase subtilisin kexin type	KEGG:hsa:5122`KO:K01359	GO:0005615^cellular_component^extracellular space`GO:0034774^cellular_component^secretory granule lumen`GO:0030133^cellular_component^transport vesicle`GO:0042802^molecular_function^identical protein binding`GO:0004252^molecular_function^serine-type endopeptidase activity`GO:0007267^biological_process^cell-cell signaling`GO:0008152^biological_process^metabolic process`GO:0043043^biological_proces…	.
TRINITY_DN87014_c0_g1	TRINITY_DN87014_c0_g1_i1	.	.	.	.	.	.	.	.	.	.	.	.
TRINITY_DN87004_c0_g1	TRINITY_DN87004_c0_g1_i1	.	.	.	.	.	.	.	.	.	.	.	.
TRINITY_DN87004_c0_g2	TRINITY_DN87004_c0_g2_i1	.	.	.	.	.	.	.	.	.	.	.	.
TRINITY_DN87053_c0_g1	TRINITY_DN87053_c0_g1_i1	YBAK_HAEIN^YBAK_HAEIN^Q:7-453,H:13-155^45.695%ID^E:6.42e-27^RecName: Full=Cys-tRNA(Pro)/Cys-tRNA(Cys) deacylase YbaK;^Bacteria; Proteobacteria; Gammaproteobacteria; Pasteurellales; Pasteurellaceae; Haemophilus	.	TRINITY_DN87053_c0_g1_i1.p1	1-465[+]	YBAK_HAEIN^YBAK_HAEIN^Q:3-151,H:13-155^45.695%ID^E:1.2e-39^RecName: Full=Cys-tRNA(Pro)/Cys-tRNA(Cys) deacylase YbaK;^Bacteria; Proteobacteria; Gammaproteobacteria; Pasteurellales; Pasteurellaceae; Haemophilus	PF04073.14^tRNA_edit^Aminoacyl-tRNA editing domain^20-142^E:3.4e-23	.	.	COG2606^YbaK ebsC protein	KEGG:hin:HI1434`KO:K03976	GO:0005737^cellular_component^cytoplasm`GO:0043906^molecular_function^Ala-tRNA(Pro) hydrolase activity`GO:0016829^molecular_function^lyase activity`GO:0006412^biological_process^translation	GO:0002161^molecular_function^aminoacyl-tRNA editing activity
TRINITY_DN87076_c0_g1	TRINITY_DN87076_c0_g1_i1	.	.	.	.	.	.	.	.	.	.	.	.
TRINITY_DN87018_c0_g1	TRINITY_DN87018_c0_g1_i1	.	.	.	.	.	.	.	.	.	.	.	.
TRINITY_DN87041_c0_g1	TRINITY_DN87041_c0_g1_i1	.	.	.	.	.	.	.	.	.	.	.	.
TRINITY_DN87067_c0_g1	TRINITY_DN87067_c0_g1_i1	.	.	.	.	.	.	.	.	.	.	.	.
TRINITY_DN87051_c0_g1	TRINITY_DN87051_c0_g1_i1	ANR37_XENTR^ANR37_XENTR^Q:120-617,H:1-158^51.807%ID^E:4.56e-46^RecName: Full=Ankyrin repeat domain-containing protein 37;^Eukaryota; Metazoa; Chordata; Craniata; Vertebrata; Euteleostomi; Amphibia; Batrachia; Anura; Pipoidea; Pipidae; Xenopodinae; Xenopus; Silurana	.	TRINITY_DN87051_c0_g1_i1.p1	117-626[+]	ANR37_XENTR^ANR37_XENTR^Q:2-167,H:1-158^51.807%ID^E:4.56e-49^RecName: Full=Ankyrin repeat domain-containing protein 37;^Eukaryota; Metazoa; Chordata; Craniata; Vertebrata; Euteleostomi; Amphibia; Batrachia; Anura; Pipoidea; Pipidae; Xenopodinae; Xenopus; Silurana	PF13637.5^Ank_4^Ankyrin repeats (many copies)^35-84^E:1.1e-09`PF12796.6^Ank_2^Ankyrin repeats (3 copies)^36-116^E:2.8e-10`PF13857.5^Ank_5^Ankyrin repeats (many copies)^50-104^E:3e-07	.	.	COG0666^Ankyrin Repeat	KEGG:xtr:549791	.	.
TRINITY_DN87037_c0_g1	TRINITY_DN87037_c0_g1_i1	.	.	.	.	.	.	.	.	.	.	.	.
TRINITY_DN87030_c0_g1	TRINITY_DN87030_c0_g1_i1	DYHC_TRIGR^DYHC_TRIGR^Q:8-433,H:974-1115^59.859%ID^E:2.3e-56^RecName: Full=Dynein beta chain, ciliary;^Eukaryota; Metazoa; Echinodermata; Eleutherozoa; Echinozoa; Echinoidea; Euechinoidea; Echinacea; Temnopleuroida; Toxopneustidae; Tripneustes	.	TRINITY_DN87030_c0_g1_i1.p2	2-442[+]	DYHC_TRIGR^DYHC_TRIGR^Q:3-144,H:974-1115^59.859%ID^E:2.07e-56^RecName: Full=Dynein beta chain, ciliary;^Eukaryota; Metazoa; Echinodermata; Eleutherozoa; Echinozoa; Echinoidea; Euechinoidea; Echinacea; Temnopleuroida; Toxopneustidae; Tripneustes	.	.	.	.	.	GO:0005737^cellular_component^cytoplasm`GO:0030286^cellular_component^dynein complex`GO:0005874^cellular_component^microtubule`GO:0031514^cellular_component^motile cilium`GO:0005524^molecular_function^ATP binding`GO:0016887^molecular_function^ATPase activity`GO:0003777^molecular_function^microtubule motor activity`GO:0030030^biological_process^cell projection organization`GO:0007018^biological_pr…	.
TRINITY_DN87032_c0_g1	TRINITY_DN87032_c0_g1_i1	.	.	TRINITY_DN87032_c0_g1_i1.p1	118-462[-]	.	.	.	.	.	.	.	.
TRINITY_DN87032_c0_g2	TRINITY_DN87032_c0_g2_i1	.	.	.	.	.	.	.	.	.	.	.	.
TRINITY_DN34159_c0_g1	TRINITY_DN34159_c0_g1_i1	.	.	TRINITY_DN34159_c0_g1_i1.p1	3-740[+]	CO1A2_RAT^CO1A2_RAT^Q:4-245,H:310-545^48.462%ID^E:1.07e-26^RecName: Full=Collagen alpha-2(I) chain;^Eukaryota; Metazoa; Chordata; Craniata; Vertebrata; Euteleostomi; Mammalia; Eutheria; Euarchontoglires; Glires; Rodentia; Myomorpha; Muroidea; Muridae; Murinae; Rattus`CO1A2_RAT^CO1A2_RAT^Q:1-244,H:325-595^45.387%ID^E:2.98e-22^RecName: Full=Collagen alpha-2(I) chain;^Eukaryota; Metazoa; Chordata; C…	PF01391.17^Collagen^Collagen triple helix repeat (20 copies)^4-62^E:3.1e-08`PF01391.17^Collagen^Collagen triple helix repeat (20 copies)^187-244^E:1.9e-08	.	.	ENOG410ZZWR^collagen, type	KEGG:rno:84352`KO:K06236	GO:0005581^cellular_component^collagen trimer`GO:0005584^cellular_component^collagen type I trimer`GO:0070062^cellular_component^extracellular exosome`GO:0031012^cellular_component^extracellular matrix`GO:0005576^cellular_component^extracellular region`GO:0005615^cellular_component^extracellular space`GO:0005622^cellular_component^intracellular`GO:0005201^molecular_function^extracellular matrix s…	.
TRINITY_DN34126_c0_g1	TRINITY_DN34126_c0_g1_i1	RL11B_SCHPO^RL11B_SCHPO^Q:106-318,H:46-116^88.732%ID^E:9.92e-42^RecName: Full=60S ribosomal protein L11-B;^Eukaryota; Fungi; Dikarya; Ascomycota; Taphrinomycotina; Schizosaccharomycetes; Schizosaccharomycetales; Schizosaccharomycetaceae; Schizosaccharomyces`RL11B_SCHPO^RL11B_SCHPO^Q:3-104,H:11-44^79.412%ID^E:9.92e-42^RecName: Full=60S ribosomal protein L11-B;^Eukaryota; Fungi; Dikarya; Ascomycota…	.	.	.	.	.	.	.	.	KEGG:spo:SPAC26A3.07c`KEGG:spo:SPBC17G9.10`KO:K02868	GO:0005829^cellular_component^cytosol`GO:0022625^cellular_component^cytosolic large ribosomal subunit`GO:0022627^cellular_component^cytosolic small ribosomal subunit`GO:0005634^cellular_component^nucleus`GO:0003723^molecular_function^RNA binding`GO:0019843^molecular_function^rRNA binding`GO:0003735^molecular_function^structural constituent of ribosome`GO:0002181^biological_process^cytoplasmic tra…	.
TRINITY_DN34104_c0_g1	TRINITY_DN34104_c0_g1_i1	SO5A1_HUMAN^SO5A1_HUMAN^Q:3-533,H:129-302^76.836%ID^E:1.42e-82^RecName: Full=Solute carrier organic anion transporter family member 5A1;^Eukaryota; Metazoa; Chordata; Craniata; Vertebrata; Euteleostomi; Mammalia; Eutheria; Euarchontoglires; Primates; Haplorrhini; Catarrhini; Hominidae; Homo	.	TRINITY_DN34104_c0_g1_i1.p2	3-533[+]	SO5A1_HUMAN^SO5A1_HUMAN^Q:1-177,H:129-302^76.836%ID^E:1.31e-90^RecName: Full=Solute carrier organic anion transporter family member 5A1;^Eukaryota; Metazoa; Chordata; Craniata; Vertebrata; Euteleostomi; Mammalia; Eutheria; Euarchontoglires; Primates; Haplorrhini; Catarrhini; Hominidae; Homo	PF03137.19^OATP^Organic Anion Transporter Polypeptide (OATP) family^1-177^E:1.2e-60	.	ExpAA=87.56^PredHel=4^Topology=i3-25o40-62i69-91o138-160i	ENOG410XRSF^transporter activity	KEGG:hsa:81796`KO:K14356	GO:0005887^cellular_component^integral component of plasma membrane`GO:0015347^molecular_function^sodium-independent organic anion transmembrane transporter activity`GO:0043252^biological_process^sodium-independent organic anion transport	GO:0005215^molecular_function^transporter activity`GO:0055085^biological_process^transmembrane transport`GO:0016020^cellular_component^membrane
TRINITY_DN34131_c0_g1	TRINITY_DN34131_c0_g1_i1	LORF2_HUMAN^LORF2_HUMAN^Q:140-12,H:1232-1274^44.186%ID^E:9.4e-07^RecName: Full=LINE-1 retrotransposable element ORF2 protein;^Eukaryota; Metazoa; Chordata; Craniata; Vertebrata; Euteleostomi; Mammalia; Eutheria; Euarchontoglires; Primates; Haplorrhini; Catarrhini; Hominidae; Homo`LORF2_HUMAN^LORF2_HUMAN^Q:255-157,H:1190-1226^54.054%ID^E:9.4e-07^RecName: Full=LINE-1 retrotransposable element ORF2 …	.	.	.	.	.	.	.	ENOG410Y9TZ^NA	.	GO:0046872^molecular_function^metal ion binding`GO:0003964^molecular_function^RNA-directed DNA polymerase activity`GO:0009036^molecular_function^Type II site-specific deoxyribonuclease activity`GO:0006310^biological_process^DNA recombination`GO:0090305^biological_process^nucleic acid phosphodiester bond hydrolysis`GO:0032199^biological_process^reverse transcription involved in RNA-mediated transp…	.
TRINITY_DN34131_c1_g1	TRINITY_DN34131_c1_g1_i1	.	.	.	.	.	.	.	.	.	.	.	.
TRINITY_DN34111_c0_g1	TRINITY_DN34111_c0_g1_i1	.	.	.	.	.	.	.	.	.	.	.	.
TRINITY_DN34132_c0_g1	TRINITY_DN34132_c0_g1_i1	.	.	.	.	.	.	.	.	.	.	.	.
TRINITY_DN34106_c0_g1	TRINITY_DN34106_c0_g1_i1	.	.	.	.	.	.	.	.	.	.	.	.
TRINITY_DN34110_c0_g1	TRINITY_DN34110_c0_g1_i1	ACRB_ECOLI^ACRB_ECOLI^Q:1-240,H:931-1011^65.432%ID^E:2.97e-25^RecName: Full=Multidrug efflux pump subunit AcrB;^Bacteria; Proteobacteria; Gammaproteobacteria; Enterobacterales; Enterobacteriaceae; Escherichia	.	.	.	.	.	.	.	COG0841^acriflavin resistance protein	KEGG:ecj:JW0451`KEGG:eco:b0462`KO:K18138	GO:1990281^cellular_component^efflux pump complex`GO:0005887^cellular_component^integral component of plasma membrane`GO:0016020^cellular_component^membrane`GO:0005886^cellular_component^plasma membrane`GO:0015238^molecular_function^drug transmembrane transporter activity`GO:0015307^molecular_function^drug:proton antiporter activity`GO:0042802^molecular_function^identical protein binding`GO:00068…	.
TRINITY_DN34122_c0_g1	TRINITY_DN34122_c0_g1_i1	LTBP2_MOUSE^LTBP2_MOUSE^Q:5-589,H:938-1130^50.51%ID^E:2.81e-55^RecName: Full=Latent-transforming growth factor beta-binding protein 2;^Eukaryota; Metazoa; Chordata; Craniata; Vertebrata; Euteleostomi; Mammalia; Eutheria; Euarchontoglires; Glires; Rodentia; Myomorpha; Muroidea; Muridae; Murinae; Mus; Mus`LTBP2_MOUSE^LTBP2_MOUSE^Q:2-589,H:977-1171^46.465%ID^E:6.31e-48^RecName: Full=Latent-transform…	.	TRINITY_DN34122_c0_g1_i1.p1	2-589[+]	LTBP2_MOUSE^LTBP2_MOUSE^Q:2-196,H:938-1130^50.51%ID^E:2.53e-55^RecName: Full=Latent-transforming growth factor beta-binding protein 2;^Eukaryota; Metazoa; Chordata; Craniata; Vertebrata; Euteleostomi; Mammalia; Eutheria; Euarchontoglires; Glires; Rodentia; Myomorpha; Muroidea; Muridae; Murinae; Mus; Mus`LTBP2_MOUSE^LTBP2_MOUSE^Q:1-196,H:977-1171^46.465%ID^E:5.68e-48^RecName: Full=Latent-transform…	PF07645.14^EGF_CA^Calcium-binding EGF domain^1-23^E:0.0069`PF07645.14^EGF_CA^Calcium-binding EGF domain^25-64^E:1.3e-09`PF12662.6^cEGF^Complement Clr-like EGF-like^46-69^E:1.8e-06`PF07645.14^EGF_CA^Calcium-binding EGF domain^66-105^E:9.3e-09`PF12661.6^hEGF^Human growth factor-like EGF^76-96^E:0.0019`PF12662.6^cEGF^Complement Clr-like EGF-like^87-110^E:5.2e-07`PF07645.14^EGF_CA^Calcium-binding EGF…	.	.	ENOG410XSTY^Latent transforming growth factor beta binding protein 2	KEGG:mmu:16997`KO:K08023	GO:0070062^cellular_component^extracellular exosome`GO:0031012^cellular_component^extracellular matrix`GO:0005576^cellular_component^extracellular region`GO:0005615^cellular_component^extracellular space`GO:0005578^cellular_component^proteinaceous extracellular matrix`GO:0005509^molecular_function^calcium ion binding`GO:0019838^molecular_function^growth factor binding`GO:0008201^molecular_functio…	GO:0005509^molecular_function^calcium ion binding
TRINITY_DN34184_c0_g1	TRINITY_DN34184_c0_g1_i1	.	.	.	.	.	.	.	.	.	.	.	.
TRINITY_DN34109_c0_g1	TRINITY_DN34109_c0_g1_i1	FZD3_HUMAN^FZD3_HUMAN^Q:393-827,H:1-143^71.034%ID^E:2.55e-69^RecName: Full=Frizzled-3;^Eukaryota; Metazoa; Chordata; Craniata; Vertebrata; Euteleostomi; Mammalia; Eutheria; Euarchontoglires; Primates; Haplorrhini; Catarrhini; Hominidae; Homo	.	TRINITY_DN34109_c0_g1_i1.p2	387-827[+]	FZD3_HUMAN^FZD3_HUMAN^Q:3-147,H:1-143^71.034%ID^E:1.24e-71^RecName: Full=Frizzled-3;^Eukaryota; Metazoa; Chordata; Craniata; Vertebrata; Euteleostomi; Mammalia; Eutheria; Euarchontoglires; Primates; Haplorrhini; Catarrhini; Hominidae; Homo	PF01392.21^Fz^Fz domain^32-138^E:5e-30	sigP:1^18^0.902^YES	.	ENOG410XRC8^frizzled family receptor	KEGG:hsa:7976`KO:K02329	GO:0016324^cellular_component^apical plasma membrane`GO:0030424^cellular_component^axon`GO:0009986^cellular_component^cell surface`GO:0005737^cellular_component^cytoplasm`GO:0030425^cellular_component^dendrite`GO:0032433^cellular_component^filopodium tip`GO:0016021^cellular_component^integral component of membrane`GO:0016328^cellular_component^lateral plasma membrane`GO:0043025^cellular_component…	GO:0005515^molecular_function^protein binding
TRINITY_DN34125_c0_g1	TRINITY_DN34125_c0_g1_i1	.	.	.	.	.	.	.	.	.	.	.	.
TRINITY_DN34183_c0_g1	TRINITY_DN34183_c0_g1_i1	ZEP3_HUMAN^ZEP3_HUMAN^Q:14-358,H:884-999^62.5%ID^E:9.96e-06^RecName: Full=Transcription factor HIVEP3;^Eukaryota; Metazoa; Chordata; Craniata; Vertebrata; Euteleostomi; Mammalia; Eutheria; Euarchontoglires; Primates; Haplorrhini; Catarrhini; Hominidae; Homo	.	TRINITY_DN34183_c0_g1_i1.p1	2-388[+]	ZEP3_HUMAN^ZEP3_HUMAN^Q:5-119,H:884-999^62.5%ID^E:1.11e-21^RecName: Full=Transcription factor HIVEP3;^Eukaryota; Metazoa; Chordata; Craniata; Vertebrata; Euteleostomi; Mammalia; Eutheria; Euarchontoglires; Primates; Haplorrhini; Catarrhini; Hominidae; Homo	.	.	.	COG5048^Zinc finger protein	KEGG:hsa:59269`KO:K09239	GO:0005737^cellular_component^cytoplasm`GO:0005634^cellular_component^nucleus`GO:0003700^molecular_function^DNA binding transcription factor activity`GO:0046872^molecular_function^metal ion binding`GO:0043565^molecular_function^sequence-specific DNA binding`GO:0044212^molecular_function^transcription regulatory region DNA binding`GO:0007275^biological_process^multicellular organism development`GO…	.
TRINITY_DN34194_c0_g1	TRINITY_DN34194_c0_g1_i1	TEN3_DANRE^TEN3_DANRE^Q:3-311,H:290-393^82.692%ID^E:6.13e-55^RecName: Full=Teneurin-3;^Eukaryota; Metazoa; Chordata; Craniata; Vertebrata; Euteleostomi; Actinopterygii; Neopterygii; Teleostei; Ostariophysi; Cypriniformes; Cyprinidae; Danio	.	TRINITY_DN34194_c0_g1_i1.p2	3-311[+]	TEN3_DANRE^TEN3_DANRE^Q:1-103,H:290-393^82.692%ID^E:5.52e-55^RecName: Full=Teneurin-3;^Eukaryota; Metazoa; Chordata; Craniata; Vertebrata; Euteleostomi; Actinopterygii; Neopterygii; Teleostei; Ostariophysi; Cypriniformes; Cyprinidae; Danio	.	.	.	ENOG410XQQD^Teneurin transmembrane protein	KEGG:dre:30155	GO:0030424^cellular_component^axon`GO:0005887^cellular_component^integral component of plasma membrane`GO:0016020^cellular_component^membrane`GO:0043005^cellular_component^neuron projection`GO:0050839^molecular_function^cell adhesion molecule binding`GO:0046982^molecular_function^protein heterodimerization activity`GO:0042803^molecular_function^protein homodimerization activity`GO:0070983^biologi…	.
TRINITY_DN34199_c0_g1	TRINITY_DN34199_c0_g1_i1	HUTU_TRIRP^HUTU_TRIRP^Q:1-333,H:383-493^90.09%ID^E:1.04e-54^RecName: Full=Urocanate hydratase;^Eukaryota; Viridiplantae; Streptophyta; Embryophyta; Tracheophyta; Spermatophyta; Magnoliophyta; eudicotyledons; Gunneridae; Pentapetalae; rosids; fabids; Fabales; Fabaceae; Papilionoideae; Trifolieae; Trifolium	.	TRINITY_DN34199_c0_g1_i1.p1	1-333[+]	HUTU_TRIRP^HUTU_TRIRP^Q:1-111,H:383-493^90.09%ID^E:2.23e-65^RecName: Full=Urocanate hydratase;^Eukaryota; Viridiplantae; Streptophyta; Embryophyta; Tracheophyta; Spermatophyta; Magnoliophyta; eudicotyledons; Gunneridae; Pentapetalae; rosids; fabids; Fabales; Fabaceae; Papilionoideae; Trifolieae; Trifolium	PF17392.1^Urocanase_C^Urocanase C-terminal domain^3-111^E:6.8e-48	.	.	.	.	GO:0016153^molecular_function^urocanate hydratase activity`GO:0019556^biological_process^histidine catabolic process to glutamate and formamide`GO:0019557^biological_process^histidine catabolic process to glutamate and formate	.
TRINITY_DN34168_c0_g1	TRINITY_DN34168_c0_g1_i1	SPTB2_MOUSE^SPTB2_MOUSE^Q:1-426,H:1110-1251^52.113%ID^E:1.37e-40^RecName: Full=Spectrin beta chain, non-erythrocytic 1;^Eukaryota; Metazoa; Chordata; Craniata; Vertebrata; Euteleostomi; Mammalia; Eutheria; Euarchontoglires; Glires; Rodentia; Myomorpha; Muroidea; Muridae; Murinae; Mus; Mus	.	TRINITY_DN34168_c0_g1_i1.p1	1-426[+]	SPTB2_HUMAN^SPTB2_HUMAN^Q:1-142,H:1110-1251^52.113%ID^E:5.24e-44^RecName: Full=Spectrin beta chain, non-erythrocytic 1;^Eukaryota; Metazoa; Chordata; Craniata; Vertebrata; Euteleostomi; Mammalia; Eutheria; Euarchontoglires; Primates; Haplorrhini; Catarrhini; Hominidae; Homo	PF00435.20^Spectrin^Spectrin repeat^62-141^E:1.5e-08	.	.	COG5069^Microtubule associated monoxygenase, calponin and LIM domain containing	KEGG:hsa:6711`KO:K06115	GO:0030673^cellular_component^axolemma`GO:0032437^cellular_component^cuticular plate`GO:0005737^cellular_component^cytoplasm`GO:0005829^cellular_component^cytosol`GO:0070062^cellular_component^extracellular exosome`GO:0031430^cellular_component^M band`GO:0005730^cellular_component^nucleolus`GO:0014069^cellular_component^postsynaptic density`GO:0043234^cellular_component^protein complex`GO:0008091…	GO:0005515^molecular_function^protein binding
TRINITY_DN34157_c0_g1	TRINITY_DN34157_c0_g1_i1	.	.	.	.	.	.	.	.	.	.	.	.
TRINITY_DN34140_c0_g1	TRINITY_DN34140_c0_g1_i1	.	.	.	.	.	.	.	.	.	.	.	.
TRINITY_DN34102_c0_g1	TRINITY_DN34102_c0_g1_i1	.	.	.	.	.	.	.	.	.	.	.	.
TRINITY_DN34181_c0_g1	TRINITY_DN34181_c0_g1_i1	.	.	.	.	.	.	.	.	.	.	.	.
TRINITY_DN34188_c0_g1	TRINITY_DN34188_c0_g1_i1	.	.	.	.	.	.	.	.	.	.	.	.
TRINITY_DN34176_c0_g1	TRINITY_DN34176_c0_g1_i1	ZN569_HUMAN^ZN569_HUMAN^Q:6-398,H:296-412^39.695%ID^E:1.08e-27^RecName: Full=Zinc finger protein 569;^Eukaryota; Metazoa; Chordata; Craniata; Vertebrata; Euteleostomi; Mammalia; Eutheria; Euarchontoglires; Primates; Haplorrhini; Catarrhini; Hominidae; Homo`ZN569_HUMAN^ZN569_HUMAN^Q:6-398,H:492-608^38.931%ID^E:4.65e-26^RecName: Full=Zinc finger protein 569;^Eukaryota; Metazoa; Chordata; Craniata; …	.	TRINITY_DN34176_c0_g1_i1.p1	3-398[+]	ZN569_HUMAN^ZN569_HUMAN^Q:4-132,H:298-412^41.86%ID^E:4.07e-29^RecName: Full=Zinc finger protein 569;^Eukaryota; Metazoa; Chordata; Craniata; Vertebrata; Euteleostomi; Mammalia; Eutheria; Euarchontoglires; Primates; Haplorrhini; Catarrhini; Hominidae; Homo`ZN569_HUMAN^ZN569_HUMAN^Q:4-132,H:494-608^41.085%ID^E:1.76e-27^RecName: Full=Zinc finger protein 569;^Eukaryota; Metazoa; Chordata; Craniata; V…	PF00096.25^zf-C2H2^Zinc finger, C2H2 type^4-26^E:0.00033`PF13912.5^zf-C2H2_6^C2H2-type zinc finger^4-28^E:0.0019`PF12874.6^zf-met^Zinc-finger of C2H2 type^5-22^E:0.028`PF00096.25^zf-C2H2^Zinc finger, C2H2 type^46-68^E:0.00015`PF00096.25^zf-C2H2^Zinc finger, C2H2 type^74-96^E:0.00076`PF13912.5^zf-C2H2_6^C2H2-type zinc finger^74-97^E:0.0073`PF00096.25^zf-C2H2^Zinc finger, C2H2 type^102-124^E:5e-05`…	.	.	COG5048^Zinc finger protein	KEGG:hsa:148266`KO:K09228	GO:0005634^cellular_component^nucleus`GO:0003677^molecular_function^DNA binding`GO:0046872^molecular_function^metal ion binding`GO:0006355^biological_process^regulation of transcription, DNA-templated`GO:0006351^biological_process^transcription, DNA-templated	.
TRINITY_DN34137_c0_g1	TRINITY_DN34137_c0_g1_i1	.	.	.	.	.	.	.	.	.	.	.	.
TRINITY_DN34163_c0_g1	TRINITY_DN34163_c0_g1_i1	.	.	.	.	.	.	.	.	.	.	.	.
TRINITY_DN34161_c0_g1	TRINITY_DN34161_c0_g1_i1	.	.	.	.	.	.	.	.	.	.	.	.
TRINITY_DN40709_c0_g1	TRINITY_DN40709_c0_g1_i1	EF3A_YEAST^EF3A_YEAST^Q:3-392,H:635-763^55.385%ID^E:7.15e-45^RecName: Full=Elongation factor 3A;^Eukaryota; Fungi; Dikarya; Ascomycota; Saccharomycotina; Saccharomycetes; Saccharomycetales; Saccharomycetaceae; Saccharomyces	.	TRINITY_DN40709_c0_g1_i1.p2	3-392[+]	EF3A_YEAST^EF3A_YEAST^Q:1-130,H:635-763^55.385%ID^E:6.44e-45^RecName: Full=Elongation factor 3A;^Eukaryota; Fungi; Dikarya; Ascomycota; Saccharomycotina; Saccharomycetes; Saccharomycetales; Saccharomycetaceae; Saccharomyces	PF00005.26^ABC_tran^ABC transporter^51-106^E:5.7e-12	.	.	.	KEGG:sce:YLR249W`KO:K03235	GO:0010494^cellular_component^cytoplasmic stress granule`GO:0022626^cellular_component^cytosolic ribosome`GO:0042788^cellular_component^polysomal ribosome`GO:0005840^cellular_component^ribosome`GO:0005524^molecular_function^ATP binding`GO:0016887^molecular_function^ATPase activity`GO:0019843^molecular_function^rRNA binding`GO:0003746^molecular_function^translation elongation factor activity`GO:00…	GO:0005524^molecular_function^ATP binding`GO:0016887^molecular_function^ATPase activity
TRINITY_DN40748_c0_g1	TRINITY_DN40748_c0_g1_i1	.	.	.	.	.	.	.	.	.	.	.	.
TRINITY_DN40794_c0_g1	TRINITY_DN40794_c0_g1_i1	ADA2B_DANRE^ADA2B_DANRE^Q:51-290,H:380-461^69.512%ID^E:2.68e-32^RecName: Full=Alpha-2B adrenergic receptor;^Eukaryota; Metazoa; Chordata; Craniata; Vertebrata; Euteleostomi; Actinopterygii; Neopterygii; Teleostei; Ostariophysi; Cypriniformes; Cyprinidae; Danio	.	.	.	.	.	.	.	ENOG410XRW9^Receptor	KEGG:dre:266751`KO:K04139	GO:0005887^cellular_component^integral component of plasma membrane`GO:0005622^cellular_component^intracellular`GO:0005886^cellular_component^plasma membrane`GO:0004936^molecular_function^alpha-adrenergic receptor activity`GO:0004938^molecular_function^alpha2-adrenergic receptor activity`GO:0071880^biological_process^adenylate cyclase-activating adrenergic receptor signaling pathway`GO:0007267^bi…	.
TRINITY_DN40731_c0_g1	TRINITY_DN40731_c0_g1_i1	.	.	.	.	.	.	.	.	.	.	.	.
TRINITY_DN40710_c0_g1	TRINITY_DN40710_c0_g1_i1	.	.	.	.	.	.	.	.	.	.	.	.
TRINITY_DN40752_c0_g1	TRINITY_DN40752_c0_g1_i1	ACSA_PARP8^ACSA_PARP8^Q:227-6,H:417-490^83.784%ID^E:1.13e-38^RecName: Full=Acetyl-coenzyme A synthetase {ECO:0000255|HAMAP-Rule:MF_01123};^Bacteria; Proteobacteria; Betaproteobacteria; Burkholderiales; Burkholderiaceae; Paraburkholderia	.	.	.	.	.	.	.	COG0365^Catalyzes the conversion of acetate into acetyl-CoA (AcCoA), an essential intermediate at the junction of anabolic and catabolic pathways. AcsA undergoes a two-step reaction. In the first half reaction, AcsA combines acetate with ATP to form acetyl-adenylate (AcAMP) intermediate. In the second half reaction, it can then transfer the acetyl group from AcAMP to the sulfhydryl group of CoA, …	KEGG:bph:Bphy_1938`KO:K01895	GO:0003987^molecular_function^acetate-CoA ligase activity`GO:0016208^molecular_function^AMP binding`GO:0005524^molecular_function^ATP binding`GO:0046872^molecular_function^metal ion binding`GO:0019427^biological_process^acetyl-CoA biosynthetic process from acetate	.
TRINITY_DN40718_c0_g1	TRINITY_DN40718_c0_g1_i1	.	.	.	.	.	.	.	.	.	.	.	.
TRINITY_DN40774_c0_g1	TRINITY_DN40774_c0_g1_i1	FLID_ECO57^FLID_ECO57^Q:238-2,H:203-281^100%ID^E:6.68e-46^RecName: Full=Flagellar hook-associated protein 2;^Bacteria; Proteobacteria; Gammaproteobacteria; Enterobacterales; Enterobacteriaceae; Escherichia	.	.	.	.	.	.	.	COG1345^flagellar hook-associated	KEGG:ece:Z3014`KEGG:ecs:ECs2663`KO:K02407	GO:0009424^cellular_component^bacterial-type flagellum hook`GO:0005576^cellular_component^extracellular region`GO:0007155^biological_process^cell adhesion	.
TRINITY_DN40716_c0_g1	TRINITY_DN40716_c0_g1_i1	TECTA_MOUSE^TECTA_MOUSE^Q:3-431,H:410-542^39.161%ID^E:7.65e-25^RecName: Full=Alpha-tectorin;^Eukaryota; Metazoa; Chordata; Craniata; Vertebrata; Euteleostomi; Mammalia; Eutheria; Euarchontoglires; Glires; Rodentia; Myomorpha; Muroidea; Muridae; Murinae; Mus; Mus`TECTA_MOUSE^TECTA_MOUSE^Q:3-317,H:1190-1290^40.952%ID^E:1.23e-19^RecName: Full=Alpha-tectorin;^Eukaryota; Metazoa; Chordata; Craniata; V…	.	TRINITY_DN40716_c0_g1_i1.p1	3-431[+]	TECTA_MOUSE^TECTA_MOUSE^Q:1-143,H:410-542^39.161%ID^E:6.88e-25^RecName: Full=Alpha-tectorin;^Eukaryota; Metazoa; Chordata; Craniata; Vertebrata; Euteleostomi; Mammalia; Eutheria; Euarchontoglires; Glires; Rodentia; Myomorpha; Muroidea; Muridae; Murinae; Mus; Mus`TECTA_MOUSE^TECTA_MOUSE^Q:1-105,H:1190-1290^40.952%ID^E:1.11e-19^RecName: Full=Alpha-tectorin;^Eukaryota; Metazoa; Chordata; Craniata; V…	PF00094.24^VWD^von Willebrand factor type D domain^2-69^E:1.5e-14	.	.	ENOG410YR2E^tectorin alpha	KEGG:mmu:21683`KO:K18273	GO:0031225^cellular_component^anchored component of membrane`GO:0070062^cellular_component^extracellular exosome`GO:0005886^cellular_component^plasma membrane`GO:0005578^cellular_component^proteinaceous extracellular matrix`GO:0005201^molecular_function^extracellular matrix structural constituent`GO:0007160^biological_process^cell-matrix adhesion`GO:0007605^biological_process^sensory perception o…	.
TRINITY_DN40785_c0_g1	TRINITY_DN40785_c0_g1_i1	YCLO_BACSU^YCLO_BACSU^Q:378-202,H:192-250^47.458%ID^E:5.8e-10^RecName: Full=Uncharacterized ABC transporter permease protein YclO;^Bacteria; Firmicutes; Bacilli; Bacillales; Bacillaceae; Bacillus`YCLO_BACSU^YCLO_BACSU^Q:185-3,H:187-248^46.774%ID^E:6.87e-10^RecName: Full=Uncharacterized ABC transporter permease protein YclO;^Bacteria; Firmicutes; Bacilli; Bacillales; Bacillaceae; Bacillus	.	TRINITY_DN40785_c0_g1_i1.p2	1-432[-]	YCLO_BACSU^YCLO_BACSU^Q:10-78,H:182-251^44.286%ID^E:1.11e-10^RecName: Full=Uncharacterized ABC transporter permease protein YclO;^Bacteria; Firmicutes; Bacilli; Bacillales; Bacillaceae; Bacillus	PF01032.17^FecCD^FecCD transport family^10-81^E:5.5e-15	.	ExpAA=24.91^PredHel=1^Topology=i50-72o	COG4605^permease protein	KEGG:bsu:BSU03810`KO:K02015	GO:0016021^cellular_component^integral component of membrane`GO:0005886^cellular_component^plasma membrane`GO:0005215^molecular_function^transporter activity	GO:0005215^molecular_function^transporter activity`GO:0016020^cellular_component^membrane
TRINITY_DN40717_c0_g1	TRINITY_DN40717_c0_g1_i1	.	.	.	.	.	.	.	.	.	.	.	.
TRINITY_DN40765_c0_g1	TRINITY_DN40765_c0_g1_i1	.	.	.	.	.	.	.	.	.	.	.	.
TRINITY_DN40779_c0_g1	TRINITY_DN40779_c0_g1_i1	.	.	.	.	.	.	.	.	.	.	.	.
TRINITY_DN40761_c0_g1	TRINITY_DN40761_c0_g1_i1	.	.	.	.	.	.	.	.	.	.	.	.
TRINITY_DN40789_c0_g1	TRINITY_DN40789_c0_g1_i1	LIVG_SALTY^LIVG_SALTY^Q:3-155,H:25-77^54.717%ID^E:3.98e-12^RecName: Full=High-affinity branched-chain amino acid transport ATP-binding protein LivG;^Bacteria; Proteobacteria; Gammaproteobacteria; Enterobacterales; Enterobacteriaceae; Salmonella	.	.	.	.	.	.	.	COG0411^(ABC) transporter	KEGG:stm:STM3561`KO:K01995	GO:0005524^molecular_function^ATP binding`GO:0016887^molecular_function^ATPase activity`GO:0006865^biological_process^amino acid transport	.
TRINITY_DN40767_c0_g1	TRINITY_DN40767_c0_g1_i1	.	.	.	.	.	.	.	.	.	.	.	.
TRINITY_DN40711_c0_g1	TRINITY_DN40711_c0_g1_i1	YBCK_ECOLI^YBCK_ECOLI^Q:204-1,H:239-307^44.928%ID^E:7.22e-12^RecName: Full=Uncharacterized protein YbcK;^Bacteria; Proteobacteria; Gammaproteobacteria; Enterobacterales; Enterobacteriaceae; Escherichia	.	.	.	.	.	.	.	COG1961^Resolvase	KEGG:ecj:JW0532`KEGG:eco:b0544	GO:0003677^molecular_function^DNA binding`GO:0000150^molecular_function^recombinase activity	.
TRINITY_DN40790_c0_g1	TRINITY_DN40790_c0_g1_i1	ITR_CATCO^ITR_CATCO^Q:3-131,H:266-308^90.698%ID^E:3.8e-21^RecName: Full=Isotocin receptor;^Eukaryota; Metazoa; Chordata; Craniata; Vertebrata; Euteleostomi; Actinopterygii; Neopterygii; Teleostei; Ostariophysi; Cypriniformes; Catostomidae; Catostomus	.	.	.	.	.	.	.	.	.	GO:0016021^cellular_component^integral component of membrane`GO:0005886^cellular_component^plasma membrane`GO:0004990^molecular_function^oxytocin receptor activity`GO:0005000^molecular_function^vasopressin receptor activity	.
TRINITY_DN40790_c0_g1	TRINITY_DN40790_c0_g1_i2	ITR_CATCO^ITR_CATCO^Q:3-272,H:266-355^93.333%ID^E:2.76e-56^RecName: Full=Isotocin receptor;^Eukaryota; Metazoa; Chordata; Craniata; Vertebrata; Euteleostomi; Actinopterygii; Neopterygii; Teleostei; Ostariophysi; Cypriniformes; Catostomidae; Catostomus	.	.	.	.	.	.	.	.	.	GO:0016021^cellular_component^integral component of membrane`GO:0005886^cellular_component^plasma membrane`GO:0004990^molecular_function^oxytocin receptor activity`GO:0005000^molecular_function^vasopressin receptor activity	.
TRINITY_DN99337_c0_g1	TRINITY_DN99337_c0_g1_i2	VP13D_HUMAN^VP13D_HUMAN^Q:2-151,H:867-922^51.786%ID^E:2.07e-09^RecName: Full=Vacuolar protein sorting-associated protein 13D;^Eukaryota; Metazoa; Chordata; Craniata; Vertebrata; Euteleostomi; Mammalia; Eutheria; Euarchontoglires; Primates; Haplorrhini; Catarrhini; Hominidae; Homo	.	.	.	.	.	.	.	COG5043^Vacuolar Protein	KEGG:hsa:55187`KO:K19527	GO:0070062^cellular_component^extracellular exosome	.
TRINITY_DN99365_c0_g1	TRINITY_DN99365_c0_g1_i1	.	.	.	.	.	.	.	.	.	.	.	.
TRINITY_DN99320_c0_g1	TRINITY_DN99320_c0_g1_i1	.	.	.	.	.	.	.	.	.	.	.	.
TRINITY_DN99320_c0_g1	TRINITY_DN99320_c0_g1_i2	RB11A_CHICK^RB11A_CHICK^Q:388-251,H:170-215^56.522%ID^E:9.25e-09^RecName: Full=Ras-related protein Rab-11A;^Eukaryota; Metazoa; Chordata; Craniata; Vertebrata; Euteleostomi; Archelosauria; Archosauria; Dinosauria; Saurischia; Theropoda; Coelurosauria; Aves; Neognathae; Galloanserae; Galliformes; Phasianidae; Phasianinae; Gallus	.	.	.	.	.	.	.	COG1100^GTP-binding Protein	KEGG:gga:415544`KO:K07904	GO:0030424^cellular_component^axon`GO:0005813^cellular_component^centrosome`GO:0032154^cellular_component^cleavage furrow`GO:0070062^cellular_component^extracellular exosome`GO:0005828^cellular_component^kinetochore microtubule`GO:0005739^cellular_component^mitochondrion`GO:0005771^cellular_component^multivesicular body`GO:0048471^cellular_component^perinuclear region of cytoplasm`GO:0045335^cell…	.
TRINITY_DN99327_c0_g1	TRINITY_DN99327_c0_g1_i1	PTKC_ECOLI^PTKC_ECOLI^Q:1203-2318,H:4-369^32.8%ID^E:6.12e-44^RecName: Full=PTS system galactitol-specific EIIC component {ECO:0000303|PubMed:7772602};^Bacteria; Proteobacteria; Gammaproteobacteria; Enterobacterales; Enterobacteriaceae; Escherichia	.	TRINITY_DN99327_c0_g1_i1.p5	856-1179[+]	SGCB_ECOLI^SGCB_ECOLI^Q:13-96,H:3-86^34.524%ID^E:2.66e-13^RecName: Full=Putative phosphotransferase enzyme IIB component SgcB;^Bacteria; Proteobacteria; Gammaproteobacteria; Enterobacterales; Enterobacteriaceae; Escherichia	PF02302.16^PTS_IIB^PTS system, Lactose/Cellobiose specific IIB subunit^13-68^E:2e-10	.	.	COG3414^PTS System	KEGG:ecj:JW5967`KEGG:eco:b4565`KO:K02774	GO:0005737^cellular_component^cytoplasm`GO:0016301^molecular_function^kinase activity`GO:0008982^molecular_function^protein-N(PI)-phosphohistidine-sugar phosphotransferase activity`GO:0009401^biological_process^phosphoenolpyruvate-dependent sugar phosphotransferase system	GO:0008982^molecular_function^protein-N(PI)-phosphohistidine-sugar phosphotransferase activity`GO:0009401^biological_process^phosphoenolpyruvate-dependent sugar phosphotransferase system
TRINITY_DN99334_c0_g1	TRINITY_DN99334_c0_g1_i1	.	.	.	.	.	.	.	.	.	.	.	.
TRINITY_DN99331_c0_g1	TRINITY_DN99331_c0_g1_i1	.	.	.	.	.	.	.	.	.	.	.	.
TRINITY_DN99378_c0_g2	TRINITY_DN99378_c0_g2_i1	CO9A1_MOUSE^CO9A1_MOUSE^Q:6-275,H:413-502^74.444%ID^E:1.87e-26^RecName: Full=Collagen alpha-1(IX) chain;^Eukaryota; Metazoa; Chordata; Craniata; Vertebrata; Euteleostomi; Mammalia; Eutheria; Euarchontoglires; Glires; Rodentia; Myomorpha; Muroidea; Muridae; Murinae; Mus; Mus	.	.	.	.	.	.	.	ENOG410Y4B3^Collagen type IX alpha 1	KEGG:mmu:12839`KO:K08131	GO:0005594^cellular_component^collagen type IX trimer`GO:0005578^cellular_component^proteinaceous extracellular matrix`GO:0046872^molecular_function^metal ion binding`GO:0051216^biological_process^cartilage development`GO:0003417^biological_process^growth plate cartilage development`GO:0001894^biological_process^tissue homeostasis	.
TRINITY_DN99395_c0_g1	TRINITY_DN99395_c0_g1_i1	.	.	.	.	.	.	.	.	.	.	.	.
TRINITY_DN99315_c0_g1	TRINITY_DN99315_c0_g1_i1	.	.	.	.	.	.	.	.	.	.	.	.
TRINITY_DN99380_c0_g1	TRINITY_DN99380_c0_g1_i1	ZN395_XENLA^ZN395_XENLA^Q:278-1180,H:4-336^42.262%ID^E:9.95e-62^RecName: Full=Zinc finger protein 395;^Eukaryota; Metazoa; Chordata; Craniata; Vertebrata; Euteleostomi; Amphibia; Batrachia; Anura; Pipoidea; Pipidae; Xenopodinae; Xenopus; Xenopus	.	TRINITY_DN99380_c0_g1_i1.p1	278-1213[+]	ZN395_XENLA^ZN395_XENLA^Q:1-301,H:4-336^44.51%ID^E:8.59e-67^RecName: Full=Zinc finger protein 395;^Eukaryota; Metazoa; Chordata; Craniata; Vertebrata; Euteleostomi; Amphibia; Batrachia; Anura; Pipoidea; Pipidae; Xenopodinae; Xenopus; Xenopus	PF15997.4^DUF4772^Domain of unknown function (DUF4772)^53-98^E:2.4e-07	.	.	.	KEGG:xla:446398	GO:0005737^cellular_component^cytoplasm`GO:0005634^cellular_component^nucleus`GO:0003677^molecular_function^DNA binding`GO:0046872^molecular_function^metal ion binding`GO:0006355^biological_process^regulation of transcription, DNA-templated`GO:0006351^biological_process^transcription, DNA-templated	.
TRINITY_DN99343_c0_g1	TRINITY_DN99343_c0_g1_i1	.	.	.	.	.	.	.	.	.	.	.	.
TRINITY_DN99332_c0_g1	TRINITY_DN99332_c0_g1_i1	RAD1_PONAB^RAD1_PONAB^Q:143-976,H:1-279^75.986%ID^E:1.87e-158^RecName: Full=Cell cycle checkpoint protein RAD1;^Eukaryota; Metazoa; Chordata; Craniata; Vertebrata; Euteleostomi; Mammalia; Eutheria; Euarchontoglires; Primates; Haplorrhini; Catarrhini; Hominidae; Pongo	.	TRINITY_DN99332_c0_g1_i1.p1	143-982[+]	RAD1_PONAB^RAD1_PONAB^Q:1-278,H:1-279^75.986%ID^E:6.26e-161^RecName: Full=Cell cycle checkpoint protein RAD1;^Eukaryota; Metazoa; Chordata; Craniata; Vertebrata; Euteleostomi; Mammalia; Eutheria; Euarchontoglires; Primates; Haplorrhini; Catarrhini; Hominidae; Pongo	PF02144.15^Rad1^Repair protein Rad1/Rec1/Rad17^15-255^E:4.6e-82	.	.	ENOG410YHQU^RAD1 homolog (S. pombe)	KEGG:pon:100173217`KO:K02830	GO:0005694^cellular_component^chromosome`GO:0005654^cellular_component^nucleoplasm`GO:0008408^molecular_function^3'-5' exonuclease activity`GO:0008853^molecular_function^exodeoxyribonuclease III activity`GO:0071479^biological_process^cellular response to ionizing radiation`GO:0000077^biological_process^DNA damage checkpoint`GO:0006281^biological_process^DNA repair`GO:0051598^biological_process^me…	GO:0000077^biological_process^DNA damage checkpoint`GO:0005634^cellular_component^nucleus
TRINITY_DN99377_c0_g1	TRINITY_DN99377_c0_g1_i6	.	.	TRINITY_DN99377_c0_g1_i6.p1	3-488[-]	.	.	.	ExpAA=68.13^PredHel=3^Topology=o41-63i76-98o113-135i	.	.	.	.
TRINITY_DN99392_c0_g1	TRINITY_DN99392_c0_g1_i1	.	.	TRINITY_DN99392_c0_g1_i1.p1	211-567[+]	.	.	.	ExpAA=53.94^PredHel=2^Topology=o10-32i97-116o	.	.	.	.
TRINITY_DN99322_c0_g2	TRINITY_DN99322_c0_g2_i1	.	.	.	.	.	.	.	.	.	.	.	.
TRINITY_DN99340_c1_g1	TRINITY_DN99340_c1_g1_i1	.	.	.	.	.	.	.	.	.	.	.	.
TRINITY_DN99340_c1_g2	TRINITY_DN99340_c1_g2_i1	.	.	.	.	.	.	.	.	.	.	.	.
TRINITY_DN99340_c1_g3	TRINITY_DN99340_c1_g3_i1	.	.	.	.	.	.	.	.	.	.	.	.
TRINITY_DN99340_c1_g4	TRINITY_DN99340_c1_g4_i1	.	.	.	.	.	.	.	.	.	.	.	.
TRINITY_DN99384_c0_g1	TRINITY_DN99384_c0_g1_i1	.	.	.	.	.	.	.	.	.	.	.	.
TRINITY_DN99328_c0_g1	TRINITY_DN99328_c0_g1_i1	.	.	.	.	.	.	.	.	.	.	.	.
TRINITY_DN99328_c0_g2	TRINITY_DN99328_c0_g2_i1	.	.	.	.	.	.	.	.	.	.	.	.
TRINITY_DN99393_c0_g2	TRINITY_DN99393_c0_g2_i1	.	.	.	.	.	.	.	.	.	.	.	.
TRINITY_DN99396_c0_g1	TRINITY_DN99396_c0_g1_i2	MD13L_HUMAN^MD13L_HUMAN^Q:19-696,H:653-890^46.721%ID^E:1.33e-52^RecName: Full=Mediator of RNA polymerase II transcription subunit 13-like;^Eukaryota; Metazoa; Chordata; Craniata; Vertebrata; Euteleostomi; Mammalia; Eutheria; Euarchontoglires; Primates; Haplorrhini; Catarrhini; Hominidae; Homo	.	TRINITY_DN99396_c0_g1_i2.p1	1-720[+]	MD13L_HUMAN^MD13L_HUMAN^Q:7-232,H:653-890^46.721%ID^E:1.2e-52^RecName: Full=Mediator of RNA polymerase II transcription subunit 13-like;^Eukaryota; Metazoa; Chordata; Craniata; Vertebrata; Euteleostomi; Mammalia; Eutheria; Euarchontoglires; Primates; Haplorrhini; Catarrhini; Hominidae; Homo	.	.	.	ENOG410XPV2^Mediator complex, subunit	KEGG:hsa:23389`KO:K15164	GO:0016592^cellular_component^mediator complex`GO:0001104^molecular_function^RNA polymerase II transcription cofactor activity`GO:0006351^biological_process^transcription, DNA-templated	.
TRINITY_DN99398_c0_g1	TRINITY_DN99398_c0_g1_i1	.	.	.	.	.	.	.	.	.	.	.	.
TRINITY_DN99367_c0_g1	TRINITY_DN99367_c0_g1_i1	.	.	TRINITY_DN99367_c0_g1_i1.p1	1-444[-]	.	.	.	.	.	.	.	.
TRINITY_DN99353_c0_g1	TRINITY_DN99353_c0_g1_i1	.	.	.	.	.	.	.	.	.	.	.	.
TRINITY_DN99317_c0_g1	TRINITY_DN99317_c0_g1_i1	.	.	TRINITY_DN99317_c0_g1_i1.p1	84-539[+]	.	.	.	.	.	.	.	.
TRINITY_DN99313_c0_g1	TRINITY_DN99313_c0_g1_i1	.	.	.	.	.	.	.	.	.	.	.	.
TRINITY_DN99313_c2_g1	TRINITY_DN99313_c2_g1_i1	.	.	.	.	.	.	.	.	.	.	.	.
TRINITY_DN99319_c0_g1	TRINITY_DN99319_c0_g1_i1	M10B2_DANRE^M10B2_DANRE^Q:104-1072,H:10-349^34.104%ID^E:2.29e-45^RecName: Full=Putative helicase mov-10-B.2;^Eukaryota; Metazoa; Chordata; Craniata; Vertebrata; Euteleostomi; Actinopterygii; Neopterygii; Teleostei; Ostariophysi; Cypriniformes; Cyprinidae; Danio	.	TRINITY_DN99319_c0_g1_i1.p1	98-1087[+]	M10B2_DANRE^M10B2_DANRE^Q:3-325,H:10-349^34.104%ID^E:6.68e-46^RecName: Full=Putative helicase mov-10-B.2;^Eukaryota; Metazoa; Chordata; Craniata; Vertebrata; Euteleostomi; Actinopterygii; Neopterygii; Teleostei; Ostariophysi; Cypriniformes; Cyprinidae; Danio	.	.	.	COG1112^Helicase	KEGG:dre:555950`KO:K18422	GO:0000932^cellular_component^P-body`GO:0005524^molecular_function^ATP binding`GO:0004386^molecular_function^helicase activity`GO:0003723^molecular_function^RNA binding`GO:0035279^biological_process^mRNA cleavage involved in gene silencing by miRNA	.
TRINITY_DN99324_c0_g1	TRINITY_DN99324_c0_g1_i2	RASD1_HUMAN^RASD1_HUMAN^Q:75-1019,H:4-280^64.939%ID^E:5.98e-137^RecName: Full=Dexamethasone-induced Ras-related protein 1;^Eukaryota; Metazoa; Chordata; Craniata; Vertebrata; Euteleostomi; Mammalia; Eutheria; Euarchontoglires; Primates; Haplorrhini; Catarrhini; Hominidae; Homo	.	TRINITY_DN99324_c0_g1_i2.p1	81-443[+]	RASD1_RAT^RASD1_RAT^Q:1-91,H:6-96^87.912%ID^E:4.03e-54^RecName: Full=Dexamethasone-induced Ras-related protein 1;^Eukaryota; Metazoa; Chordata; Craniata; Vertebrata; Euteleostomi; Mammalia; Eutheria; Euarchontoglires; Glires; Rodentia; Myomorpha; Muroidea; Muridae; Murinae; Rattus	PF00071.21^Ras^Ras family^21-102^E:7.5e-17`PF08477.12^Roc^Ras of Complex, Roc, domain of DAPkinase^21-85^E:3.1e-09	.	.	COG1100^GTP-binding Protein	KEGG:rno:64455`KO:K07843	GO:0005737^cellular_component^cytoplasm`GO:0005634^cellular_component^nucleus`GO:0048471^cellular_component^perinuclear region of cytoplasm`GO:0005886^cellular_component^plasma membrane`GO:0016529^cellular_component^sarcoplasmic reticulum`GO:0005525^molecular_function^GTP binding`GO:0003924^molecular_function^GTPase activity`GO:0045892^biological_process^negative regulation of transcription, DNA-…	GO:0003924^molecular_function^GTPase activity`GO:0005525^molecular_function^GTP binding
TRINITY_DN99362_c0_g1	TRINITY_DN99362_c0_g1_i1	.	.	TRINITY_DN99362_c0_g1_i1.p1	1-351[-]	.	.	.	.	.	.	.	.
TRINITY_DN99375_c0_g1	TRINITY_DN99375_c0_g1_i1	.	.	.	.	.	.	.	.	.	.	.	.
TRINITY_DN99318_c0_g1	TRINITY_DN99318_c0_g1_i1	.	.	.	.	.	.	.	.	.	.	.	.
TRINITY_DN99318_c0_g1	TRINITY_DN99318_c0_g1_i2	.	.	.	.	.	.	.	.	.	.	.	.
TRINITY_DN99330_c0_g1	TRINITY_DN99330_c0_g1_i1	.	.	.	.	.	.	.	.	.	.	.	.
TRINITY_DN99303_c0_g1	TRINITY_DN99303_c0_g1_i1	.	.	.	.	.	.	.	.	.	.	.	.
TRINITY_DN99303_c0_g1	TRINITY_DN99303_c0_g1_i2	.	.	.	.	.	.	.	.	.	.	.	.
TRINITY_DN99300_c0_g1	TRINITY_DN99300_c0_g1_i1	.	.	.	.	.	.	.	.	.	.	.	.
TRINITY_DN99300_c0_g2	TRINITY_DN99300_c0_g2_i1	.	.	TRINITY_DN99300_c0_g2_i1.p1	1-546[+]	LYZL5_MOUSE^LYZL5_MOUSE^Q:126-178,H:74-126^43.396%ID^E:7.19e-08^RecName: Full=Sperm acrosome-associated protein 5;^Eukaryota; Metazoa; Chordata; Craniata; Vertebrata; Euteleostomi; Mammalia; Eutheria; Euarchontoglires; Glires; Rodentia; Myomorpha; Muroidea; Muridae; Murinae; Mus; Mus	PF00062.19^Lys^C-type lysozyme/alpha-lactalbumin family^118-170^E:3.7e-12	.	.	ENOG4111EG8^Sperm acrosome associated 5	KEGG:mmu:278203`KO:K01185	GO:0005615^cellular_component^extracellular space`GO:0003796^molecular_function^lysozyme activity`GO:0016998^biological_process^cell wall macromolecule catabolic process`GO:0050829^biological_process^defense response to Gram-negative bacterium`GO:0050830^biological_process^defense response to Gram-positive bacterium	.
TRINITY_DN99399_c1_g1	TRINITY_DN99399_c1_g1_i1	.	.	.	.	.	.	.	.	.	.	.	.
TRINITY_DN99348_c0_g1	TRINITY_DN99348_c0_g1_i1	.	.	.	.	.	.	.	.	.	.	.	.
TRINITY_DN99305_c0_g1	TRINITY_DN99305_c0_g1_i1	.	.	TRINITY_DN99305_c0_g1_i1.p1	1-309[+]	.	.	.	.	.	.	.	.
TRINITY_DN99369_c0_g1	TRINITY_DN99369_c0_g1_i1	.	.	.	.	.	.	.	.	.	.	.	.
TRINITY_DN99314_c0_g1	TRINITY_DN99314_c0_g1_i1	RS28_ICTPU^RS28_ICTPU^Q:15-179,H:1-55^100%ID^E:7.09e-33^RecName: Full=40S ribosomal protein S28;^Eukaryota; Metazoa; Chordata; Craniata; Vertebrata; Euteleostomi; Actinopterygii; Neopterygii; Teleostei; Ostariophysi; Siluriformes; Ictaluridae; Ictalurus	.	.	.	.	.	.	.	.	KEGG:ipu:100304578`KO:K02979	GO:0005840^cellular_component^ribosome`GO:0003735^molecular_function^structural constituent of ribosome`GO:0006412^biological_process^translation	.
TRINITY_DN99345_c0_g1	TRINITY_DN99345_c0_g1_i1	.	.	.	.	.	.	.	.	.	.	.	.
TRINITY_DN99345_c0_g2	TRINITY_DN99345_c0_g2_i1	.	.	.	.	.	.	.	.	.	.	.	.
TRINITY_DN99335_c0_g1	TRINITY_DN99335_c0_g1_i1	EGLN1_MOUSE^EGLN1_MOUSE^Q:554-1699,H:15-391^64.838%ID^E:5.6e-174^RecName: Full=Egl nine homolog 1;^Eukaryota; Metazoa; Chordata; Craniata; Vertebrata; Euteleostomi; Mammalia; Eutheria; Euarchontoglires; Glires; Rodentia; Myomorpha; Muroidea; Muridae; Murinae; Mus; Mus	.	TRINITY_DN99335_c0_g1_i1.p1	497-1723[+]	EGLN1_MOUSE^EGLN1_MOUSE^Q:20-401,H:15-391^66.751%ID^E:3.57e-179^RecName: Full=Egl nine homolog 1;^Eukaryota; Metazoa; Chordata; Craniata; Vertebrata; Euteleostomi; Mammalia; Eutheria; Euarchontoglires; Glires; Rodentia; Myomorpha; Muroidea; Muridae; Murinae; Mus; Mus	PF01753.17^zf-MYND^MYND finger^26-63^E:1.2e-11`PF13640.5^2OG-FeII_Oxy_3^2OG-Fe(II) oxygenase superfamily^284-375^E:2.4e-21`PF13661.5^2OG-FeII_Oxy_4^2OG-Fe(II) oxygenase superfamily^286-375^E:5.9e-11	.	.	ENOG410ZHZN^Egl nine homolog	KEGG:mmu:112405`KO:K09592	GO:0005737^cellular_component^cytoplasm`GO:0005829^cellular_component^cytosol`GO:0005634^cellular_component^nucleus`GO:0005506^molecular_function^iron ion binding`GO:0031418^molecular_function^L-ascorbic acid binding`GO:0016706^molecular_function^oxidoreductase activity, acting on paired donors, with incorporation or reduction of molecular oxygen, 2-oxoglutarate as one donor, and incorporation of…	GO:0016491^molecular_function^oxidoreductase activity`GO:0055114^biological_process^oxidation-reduction process
TRINITY_DN99389_c0_g1	TRINITY_DN99389_c0_g1_i1	TSSK1_BOVIN^TSSK1_BOVIN^Q:1-294,H:194-291^45.918%ID^E:2.58e-27^RecName: Full=Testis-specific serine/threonine-protein kinase 1;^Eukaryota; Metazoa; Chordata; Craniata; Vertebrata; Euteleostomi; Mammalia; Eutheria; Laurasiatheria; Cetartiodactyla; Ruminantia; Pecora; Bovidae; Bovinae; Bos	.	TRINITY_DN99389_c0_g1_i1.p1	1-393[+]	TSSK1_BOVIN^TSSK1_BOVIN^Q:1-98,H:194-291^45.918%ID^E:7.77e-29^RecName: Full=Testis-specific serine/threonine-protein kinase 1;^Eukaryota; Metazoa; Chordata; Craniata; Vertebrata; Euteleostomi; Mammalia; Eutheria; Laurasiatheria; Cetartiodactyla; Ruminantia; Pecora; Bovidae; Bovinae; Bos	PF07714.16^Pkinase_Tyr^Protein tyrosine kinase^4-75^E:1.2e-05`PF00069.24^Pkinase^Protein kinase domain^5-79^E:1.1e-14	sigP:1^22^0.521^YES	ExpAA=13.27^PredHel=1^Topology=o6-23i	COG0515^Serine Threonine protein kinase	KEGG:bta:529193`KO:K08811	GO:0001669^cellular_component^acrosomal vesicle`GO:0005737^cellular_component^cytoplasm`GO:0031514^cellular_component^motile cilium`GO:0005634^cellular_component^nucleus`GO:0005524^molecular_function^ATP binding`GO:0046872^molecular_function^metal ion binding`GO:0004674^molecular_function^protein serine/threonine kinase activity`GO:0035556^biological_process^intracellular signal transduction`GO:0…	GO:0004672^molecular_function^protein kinase activity`GO:0006468^biological_process^protein phosphorylation`GO:0005524^molecular_function^ATP binding
TRINITY_DN99383_c0_g1	TRINITY_DN99383_c0_g1_i2	TSP3A_DANRE^TSP3A_DANRE^Q:1-1569,H:439-962^91.031%ID^E:0^RecName: Full=Thrombospondin-3a;^Eukaryota; Metazoa; Chordata; Craniata; Vertebrata; Euteleostomi; Actinopterygii; Neopterygii; Teleostei; Ostariophysi; Cypriniformes; Cyprinidae; Danio	.	TRINITY_DN99383_c0_g1_i2.p1	1-1572[+]	TSP3A_DANRE^TSP3A_DANRE^Q:1-523,H:439-962^91.221%ID^E:0^RecName: Full=Thrombospondin-3a;^Eukaryota; Metazoa; Chordata; Craniata; Vertebrata; Euteleostomi; Actinopterygii; Neopterygii; Teleostei; Ostariophysi; Cypriniformes; Cyprinidae; Danio	PF02412.17^TSP_3^Thrombospondin type 3 repeat^56-91^E:2.4e-11`PF02412.17^TSP_3^Thrombospondin type 3 repeat^95-114^E:0.006`PF02412.17^TSP_3^Thrombospondin type 3 repeat^115-150^E:2.7e-15`PF02412.17^TSP_3^Thrombospondin type 3 repeat^151-173^E:0.00059`PF02412.17^TSP_3^Thrombospondin type 3 repeat^174-211^E:3.9e-10`PF02412.17^TSP_3^Thrombospondin type 3 repeat^213-253^E:0.00042`PF02412.17^TSP_3^Thr…	.	.	ENOG410XQKE^thrombospondin	KEGG:dre:252849`KO:K04659	GO:0031012^cellular_component^extracellular matrix`GO:0005576^cellular_component^extracellular region`GO:0005509^molecular_function^calcium ion binding`GO:0008201^molecular_function^heparin binding`GO:0007155^biological_process^cell adhesion`GO:0030198^biological_process^extracellular matrix organization	GO:0005509^molecular_function^calcium ion binding`GO:0007155^biological_process^cell adhesion`GO:0005576^cellular_component^extracellular region
TRINITY_DN99350_c0_g2	TRINITY_DN99350_c0_g2_i1	.	.	.	.	.	.	.	.	.	.	.	.
TRINITY_DN99310_c0_g1	TRINITY_DN99310_c0_g1_i1	UTY_PANTR^UTY_PANTR^Q:125-6,H:1005-1044^62.5%ID^E:3.09e-09^RecName: Full=Histone demethylase UTY;^Eukaryota; Metazoa; Chordata; Craniata; Vertebrata; Euteleostomi; Mammalia; Eutheria; Euarchontoglires; Primates; Haplorrhini; Catarrhini; Hominidae; Pan	.	.	.	.	.	.	.	COG0457^repeat-containing protein	KEGG:ptr:449579`KO:K11447	GO:0005634^cellular_component^nucleus`GO:0051213^molecular_function^dioxygenase activity`GO:0071558^molecular_function^histone demethylase activity (H3-K27 specific)`GO:0046872^molecular_function^metal ion binding`GO:0010468^biological_process^regulation of gene expression	.
TRINITY_DN99304_c0_g1	TRINITY_DN99304_c0_g1_i1	.	.	TRINITY_DN99304_c0_g1_i1.p1	1-303[+]	.	.	.	.	.	.	.	.
TRINITY_DN99311_c0_g1	TRINITY_DN99311_c0_g1_i1	.	.	.	.	.	.	.	.	.	.	.	.
TRINITY_DN99360_c1_g2	TRINITY_DN99360_c1_g2_i1	.	.	.	.	.	.	.	.	.	.	.	.
TRINITY_DN99302_c0_g1	TRINITY_DN99302_c0_g1_i1	VAV2_MOUSE^VAV2_MOUSE^Q:3-1064,H:406-758^77.528%ID^E:0^RecName: Full=Guanine nucleotide exchange factor VAV2;^Eukaryota; Metazoa; Chordata; Craniata; Vertebrata; Euteleostomi; Mammalia; Eutheria; Euarchontoglires; Glires; Rodentia; Myomorpha; Muroidea; Muridae; Murinae; Mus; Mus	.	TRINITY_DN99302_c0_g1_i1.p1	3-1097[+]	VAV2_MOUSE^VAV2_MOUSE^Q:1-359,H:406-763^77.562%ID^E:0^RecName: Full=Guanine nucleotide exchange factor VAV2;^Eukaryota; Metazoa; Chordata; Craniata; Vertebrata; Euteleostomi; Mammalia; Eutheria; Euarchontoglires; Glires; Rodentia; Myomorpha; Muroidea; Muridae; Murinae; Mus; Mus	PF00169.28^PH^PH domain^11-96^E:3e-08`PF00130.21^C1_1^Phorbol esters/diacylglycerol binding domain (C1 domain)^109-156^E:3.3e-09`PF07653.16^SH3_2^Variant SH3 domain^175-234^E:2e-13`PF00018.27^SH3_1^SH3 domain^193-228^E:4.2e-08`PF00017.23^SH2^SH2 domain^259-333^E:4.8e-18	.	.	ENOG410XPH6^guanine nucleotide exchange factor	KEGG:mmu:22325`KO:K05730	GO:0005737^cellular_component^cytoplasm`GO:0005829^cellular_component^cytosol`GO:0005886^cellular_component^plasma membrane`GO:0005154^molecular_function^epidermal growth factor receptor binding`GO:0005085^molecular_function^guanyl-nucleotide exchange factor activity`GO:0046872^molecular_function^metal ion binding`GO:0001784^molecular_function^phosphotyrosine residue binding`GO:0005089^molecular_…	GO:0035556^biological_process^intracellular signal transduction`GO:0005515^molecular_function^protein binding
TRINITY_DN99356_c0_g1	TRINITY_DN99356_c0_g1_i1	COEA1_CHICK^COEA1_CHICK^Q:4-954,H:1180-1496^75.079%ID^E:1.85e-159^RecName: Full=Collagen alpha-1(XIV) chain;^Eukaryota; Metazoa; Chordata; Craniata; Vertebrata; Euteleostomi; Archelosauria; Archosauria; Dinosauria; Saurischia; Theropoda; Coelurosauria; Aves; Neognathae; Galloanserae; Galliformes; Phasianidae; Phasianinae; Gallus	.	TRINITY_DN99356_c0_g1_i1.p1	1-1017[+]	COEA1_CHICK^COEA1_CHICK^Q:2-339,H:1180-1558^64.38%ID^E:8.87e-166^RecName: Full=Collagen alpha-1(XIV) chain;^Eukaryota; Metazoa; Chordata; Craniata; Vertebrata; Euteleostomi; Archelosauria; Archosauria; Dinosauria; Saurischia; Theropoda; Coelurosauria; Aves; Neognathae; Galloanserae; Galliformes; Phasianidae; Phasianinae; Gallus	PF01391.17^Collagen^Collagen triple helix repeat (20 copies)^291-339^E:1.8e-07	.	.	ENOG410Y01G^collagen, type XIV, alpha 1	KEGG:gga:396276`KO:K08133	GO:0005581^cellular_component^collagen trimer`GO:0005578^cellular_component^proteinaceous extracellular matrix`GO:0007155^biological_process^cell adhesion	.
TRINITY_DN99321_c0_g1	TRINITY_DN99321_c0_g1_i1	BRSK2_MOUSE^BRSK2_MOUSE^Q:1-915,H:150-457^78.964%ID^E:1.53e-156^RecName: Full=Serine/threonine-protein kinase BRSK2;^Eukaryota; Metazoa; Chordata; Craniata; Vertebrata; Euteleostomi; Mammalia; Eutheria; Euarchontoglires; Glires; Rodentia; Myomorpha; Muroidea; Muridae; Murinae; Mus; Mus	.	TRINITY_DN99321_c0_g1_i1.p1	1-918[+]	BRSK2_MOUSE^BRSK2_MOUSE^Q:1-305,H:150-457^78.964%ID^E:2.15e-174^RecName: Full=Serine/threonine-protein kinase BRSK2;^Eukaryota; Metazoa; Chordata; Craniata; Vertebrata; Euteleostomi; Mammalia; Eutheria; Euarchontoglires; Glires; Rodentia; Myomorpha; Muroidea; Muridae; Murinae; Mus; Mus	PF00069.24^Pkinase^Protein kinase domain^1-121^E:5.8e-26`PF07714.16^Pkinase_Tyr^Protein tyrosine kinase^1-118^E:8e-11	.	ExpAA=15.75^PredHel=1^Topology=i51-68o	ENOG410XNQ0^CAMK family protein kinase	KEGG:mmu:75770`KO:K08796	GO:0005813^cellular_component^centrosome`GO:0005737^cellular_component^cytoplasm`GO:0005783^cellular_component^endoplasmic reticulum`GO:0005634^cellular_component^nucleus`GO:0048471^cellular_component^perinuclear region of cytoplasm`GO:0005524^molecular_function^ATP binding`GO:0051117^molecular_function^ATPase binding`GO:0000287^molecular_function^magnesium ion binding`GO:0019901^molecular_functi…	GO:0004672^molecular_function^protein kinase activity`GO:0005524^molecular_function^ATP binding`GO:0006468^biological_process^protein phosphorylation
TRINITY_DN99381_c0_g1	TRINITY_DN99381_c0_g1_i1	RTN4R_RAT^RTN4R_RAT^Q:330-641,H:1-104^40.385%ID^E:8.5e-21^RecName: Full=Reticulon-4 receptor;^Eukaryota; Metazoa; Chordata; Craniata; Vertebrata; Euteleostomi; Mammalia; Eutheria; Euarchontoglires; Glires; Rodentia; Myomorpha; Muroidea; Muridae; Murinae; Rattus	.	TRINITY_DN99381_c0_g1_i1.p2	330-650[+]	RTN4R_RAT^RTN4R_RAT^Q:1-104,H:1-104^40.385%ID^E:1.6e-22^RecName: Full=Reticulon-4 receptor;^Eukaryota; Metazoa; Chordata; Craniata; Vertebrata; Euteleostomi; Mammalia; Eutheria; Euarchontoglires; Glires; Rodentia; Myomorpha; Muroidea; Muridae; Murinae; Rattus	PF13855.5^LRR_8^Leucine rich repeat^61-105^E:1.6e-11	sigP:1^26^0.736^YES	.	COG4886^leucine Rich Repeat	KEGG:rno:113912`KO:K16659	GO:0031362^cellular_component^anchored component of external side of plasma membrane`GO:0044295^cellular_component^axonal growth cone`GO:0009986^cellular_component^cell surface`GO:0005737^cellular_component^cytoplasm`GO:0043198^cellular_component^dendritic shaft`GO:0005783^cellular_component^endoplasmic reticulum`GO:0070062^cellular_component^extracellular exosome`GO:0030426^cellular_component^gr…	GO:0005515^molecular_function^protein binding
TRINITY_DN99379_c0_g1	TRINITY_DN99379_c0_g1_i1	LYST_HUMAN^LYST_HUMAN^Q:3-437,H:1864-2008^71.034%ID^E:4.95e-67^RecName: Full=Lysosomal-trafficking regulator;^Eukaryota; Metazoa; Chordata; Craniata; Vertebrata; Euteleostomi; Mammalia; Eutheria; Euarchontoglires; Primates; Haplorrhini; Catarrhini; Hominidae; Homo	.	TRINITY_DN99379_c0_g1_i1.p1	3-437[+]	LYST_HUMAN^LYST_HUMAN^Q:1-145,H:1864-2008^71.034%ID^E:4.45e-67^RecName: Full=Lysosomal-trafficking regulator;^Eukaryota; Metazoa; Chordata; Craniata; Vertebrata; Euteleostomi; Mammalia; Eutheria; Euarchontoglires; Primates; Haplorrhini; Catarrhini; Hominidae; Homo	.	.	.	ENOG410XNQC^beige BEACH domain containing protein	KEGG:hsa:1130	GO:0005737^cellular_component^cytoplasm`GO:0015630^cellular_component^microtubule cytoskeleton`GO:0042742^biological_process^defense response to bacterium`GO:0042832^biological_process^defense response to protozoan`GO:0051607^biological_process^defense response to virus`GO:0032510^biological_process^endosome to lysosome transport via multivesicular body sorting pathway`GO:0030595^biological_proce…	.
TRINITY_DN99371_c0_g1	TRINITY_DN99371_c0_g1_i1	RHOJ_HUMAN^RHOJ_HUMAN^Q:219-491,H:15-105^92.308%ID^E:7.47e-56^RecName: Full=Rho-related GTP-binding protein RhoJ;^Eukaryota; Metazoa; Chordata; Craniata; Vertebrata; Euteleostomi; Mammalia; Eutheria; Euarchontoglires; Primates; Haplorrhini; Catarrhini; Hominidae; Homo	.	TRINITY_DN99371_c0_g1_i1.p1	150-491[+]	RHOJ_HUMAN^RHOJ_HUMAN^Q:24-114,H:15-105^92.308%ID^E:5.12e-57^RecName: Full=Rho-related GTP-binding protein RhoJ;^Eukaryota; Metazoa; Chordata; Craniata; Vertebrata; Euteleostomi; Mammalia; Eutheria; Euarchontoglires; Primates; Haplorrhini; Catarrhini; Hominidae; Homo	PF00071.21^Ras^Ras family^32-113^E:5.6e-29`PF08477.12^Roc^Ras of Complex, Roc, domain of DAPkinase^32-109^E:1.2e-13	.	.	COG1100^GTP-binding Protein	KEGG:hsa:57381`KO:K07864	GO:0005829^cellular_component^cytosol`GO:0070062^cellular_component^extracellular exosome`GO:0005886^cellular_component^plasma membrane`GO:0005525^molecular_function^GTP binding`GO:0003924^molecular_function^GTPase activity`GO:0030036^biological_process^actin cytoskeleton organization`GO:0008360^biological_process^regulation of cell shape`GO:0051056^biological_process^regulation of small GTPase m…	GO:0003924^molecular_function^GTPase activity`GO:0005525^molecular_function^GTP binding
TRINITY_DN99391_c0_g1	TRINITY_DN99391_c0_g1_i1	.	.	TRINITY_DN99391_c0_g1_i1.p1	1-483[+]	.	.	.	.	.	.	.	.
TRINITY_DN99361_c1_g1	TRINITY_DN99361_c1_g1_i1	.	.	.	.	.	.	.	.	.	.	.	.
TRINITY_DN99361_c1_g1	TRINITY_DN99361_c1_g1_i2	.	.	.	.	.	.	.	.	.	.	.	.
TRINITY_DN99301_c0_g1	TRINITY_DN99301_c0_g1_i1	.	.	.	.	.	.	.	.	.	.	.	.
TRINITY_DN99312_c0_g1	TRINITY_DN99312_c0_g1_i1	LADD_ONCMY^LADD_ONCMY^Q:63-491,H:1-169^32.544%ID^E:2.98e-22^RecName: Full=Ladderlectin;^Eukaryota; Metazoa; Chordata; Craniata; Vertebrata; Euteleostomi; Actinopterygii; Neopterygii; Teleostei; Protacanthopterygii; Salmoniformes; Salmonidae; Salmoninae; Oncorhynchus	.	TRINITY_DN99312_c0_g1_i1.p1	63-524[+]	LADD_ONCMY^LADD_ONCMY^Q:1-143,H:1-169^32.544%ID^E:6.3e-23^RecName: Full=Ladderlectin;^Eukaryota; Metazoa; Chordata; Craniata; Vertebrata; Euteleostomi; Actinopterygii; Neopterygii; Teleostei; Protacanthopterygii; Salmoniformes; Salmonidae; Salmoninae; Oncorhynchus	PF00059.20^Lectin_C^Lectin C-type domain^49-152^E:9.8e-22	sigP:1^19^0.895^YES	.	.	.	GO:0005903^cellular_component^brush border`GO:0044194^cellular_component^cytolytic granule`GO:0005737^cellular_component^cytoplasm`GO:0005829^cellular_component^cytosol`GO:0005615^cellular_component^extracellular space`GO:0005886^cellular_component^plasma membrane`GO:0030246^molecular_function^carbohydrate binding`GO:0008061^molecular_function^chitin binding	.
TRINITY_DN99387_c0_g1	TRINITY_DN99387_c0_g1_i1	.	.	TRINITY_DN99387_c0_g1_i1.p1	3-875[+]	.	PF13912.5^zf-C2H2_6^C2H2-type zinc finger^217-240^E:0.00027`PF00096.25^zf-C2H2^Zinc finger, C2H2 type^217-240^E:0.0011	.	.	.	.	.	.
TRINITY_DN99347_c0_g1	TRINITY_DN99347_c0_g1_i3	.	.	.	.	.	.	.	.	.	.	.	.
TRINITY_DN99382_c0_g1	TRINITY_DN99382_c0_g1_i1	.	.	.	.	.	.	.	.	.	.	.	.
TRINITY_DN99382_c0_g2	TRINITY_DN99382_c0_g2_i1	.	.	.	.	.	.	.	.	.	.	.	.
TRINITY_DN99326_c0_g2	TRINITY_DN99326_c0_g2_i1	.	.	.	.	.	.	.	.	.	.	.	.
TRINITY_DN99386_c0_g1	TRINITY_DN99386_c0_g1_i1	IGF1R_HUMAN^IGF1R_HUMAN^Q:3-1199,H:206-617^58.01%ID^E:1.14e-163^RecName: Full=Insulin-like growth factor 1 receptor;^Eukaryota; Metazoa; Chordata; Craniata; Vertebrata; Euteleostomi; Mammalia; Eutheria; Euarchontoglires; Primates; Haplorrhini; Catarrhini; Hominidae; Homo	.	TRINITY_DN99386_c0_g1_i1.p1	3-1199[+]	IGF1R_HUMAN^IGF1R_HUMAN^Q:1-399,H:206-617^58.01%ID^E:1.02e-163^RecName: Full=Insulin-like growth factor 1 receptor;^Eukaryota; Metazoa; Chordata; Craniata; Vertebrata; Euteleostomi; Mammalia; Eutheria; Euarchontoglires; Primates; Haplorrhini; Catarrhini; Hominidae; Homo	PF00757.19^Furin-like^Furin-like cysteine rich region^1-125^E:1.1e-32`PF01030.23^Recep_L_domain^Receptor L domain^140-253^E:5.1e-30	.	.	COG0515^Serine Threonine protein kinase	KEGG:hsa:3480`KO:K05087	GO:0035867^cellular_component^alphav-beta3 integrin-IGF-1-IGF1R complex`GO:0005887^cellular_component^integral component of plasma membrane`GO:0043231^cellular_component^intracellular membrane-bounded organelle`GO:0016020^cellular_component^membrane`GO:0005886^cellular_component^plasma membrane`GO:0043235^cellular_component^receptor complex`GO:0005524^molecular_function^ATP binding`GO:0042802^mol…	GO:0004714^molecular_function^transmembrane receptor protein tyrosine kinase activity`GO:0005524^molecular_function^ATP binding`GO:0006468^biological_process^protein phosphorylation`GO:0007169^biological_process^transmembrane receptor protein tyrosine kinase signaling pathway`GO:0016020^cellular_component^membrane
TRINITY_DN99374_c0_g2	TRINITY_DN99374_c0_g2_i1	.	.	TRINITY_DN99374_c0_g2_i1.p1	3-305[+]	.	.	.	.	.	.	.	.
TRINITY_DN99351_c0_g1	TRINITY_DN99351_c0_g1_i1	RS3A_MALGO^RS3A_MALGO^Q:1-780,H:1-260^100%ID^E:0^RecName: Full=40S ribosomal protein S1 {ECO:0000255|HAMAP-Rule:MF_03122};^Eukaryota; Fungi; Dikarya; Basidiomycota; Ustilaginomycotina; Malasseziomycetes; Malasseziales; Malasseziaceae; Malassezia	.	TRINITY_DN99351_c0_g1_i1.p1	1-783[+]	RS3A_MALGO^RS3A_MALGO^Q:1-260,H:1-260^100%ID^E:0^RecName: Full=40S ribosomal protein S1 {ECO:0000255|HAMAP-Rule:MF_03122};^Eukaryota; Fungi; Dikarya; Basidiomycota; Ustilaginomycotina; Malasseziomycetes; Malasseziales; Malasseziaceae; Malassezia	PF01015.17^Ribosomal_S3Ae^Ribosomal S3Ae family^14-220^E:2.3e-94	.	.	COG1890^Ribosomal protein	KEGG:mgl:MGL_4117`KO:K02984	GO:0005840^cellular_component^ribosome`GO:0003735^molecular_function^structural constituent of ribosome`GO:0006412^biological_process^translation	GO:0003735^molecular_function^structural constituent of ribosome`GO:0006412^biological_process^translation`GO:0005840^cellular_component^ribosome
TRINITY_DN99363_c0_g1	TRINITY_DN99363_c0_g1_i1	.	.	.	.	.	.	.	.	.	.	.	.
TRINITY_DN99394_c0_g1	TRINITY_DN99394_c0_g1_i1	.	.	TRINITY_DN99394_c0_g1_i1.p1	1-411[+]	.	PF05699.13^Dimer_Tnp_hAT^hAT family C-terminal dimerisation region^95-136^E:1.8e-05	.	.	.	.	.	GO:0046983^molecular_function^protein dimerization activity
TRINITY_DN99308_c0_g1	TRINITY_DN99308_c0_g1_i1	.	.	.	.	.	.	.	.	.	.	.	.
TRINITY_DN20334_c0_g1	TRINITY_DN20334_c0_g1_i1	.	.	.	.	.	.	.	.	.	.	.	.
TRINITY_DN20356_c0_g1	TRINITY_DN20356_c0_g1_i1	GNTK_ECOLI^GNTK_ECOLI^Q:391-188,H:84-151^41.176%ID^E:6.32e-14^RecName: Full=Thermoresistant gluconokinase;^Bacteria; Proteobacteria; Gammaproteobacteria; Enterobacterales; Enterobacteriaceae; Escherichia	.	.	.	.	.	.	.	COG3265^carbohydrate kinase, thermoresistant glucokinase family	KEGG:ecj:JW3400`KEGG:eco:b3437`KO:K00851	GO:0005524^molecular_function^ATP binding`GO:0046316^molecular_function^gluconokinase activity`GO:0046177^biological_process^D-gluconate catabolic process	.
TRINITY_DN20359_c0_g1	TRINITY_DN20359_c0_g1_i1	.	.	.	.	.	.	.	.	.	.	.	.
TRINITY_DN20328_c0_g1	TRINITY_DN20328_c0_g1_i1	UVRD1_MYCLE^UVRD1_MYCLE^Q:236-21,H:185-256^68.056%ID^E:5.24e-25^RecName: Full=ATP-dependent DNA helicase UvrD1;^Bacteria; Actinobacteria; Corynebacteriales; Mycobacteriaceae; Mycobacterium	.	.	.	.	.	.	.	COG0210^helicase	KEGG:mle:ML0153`KO:K03657	GO:0005524^molecular_function^ATP binding`GO:0004003^molecular_function^ATP-dependent DNA helicase activity`GO:0003677^molecular_function^DNA binding`GO:0006281^biological_process^DNA repair	.
TRINITY_DN20322_c0_g1	TRINITY_DN20322_c0_g1_i1	.	.	TRINITY_DN20322_c0_g1_i1.p1	3-392[+]	LMNA_HUMAN^LMNA_HUMAN^Q:3-113,H:349-445^37.391%ID^E:7.91e-09^RecName: Full=Prelamin-A/C;^Eukaryota; Metazoa; Chordata; Craniata; Vertebrata; Euteleostomi; Mammalia; Eutheria; Euarchontoglires; Primates; Haplorrhini; Catarrhini; Hominidae; Homo	.	.	.	ENOG410Y2H6^Lamin A C	KEGG:hsa:4000`KO:K12641	GO:0005829^cellular_component^cytosol`GO:0031012^cellular_component^extracellular matrix`GO:0005882^cellular_component^intermediate filament`GO:0005638^cellular_component^lamin filament`GO:0005635^cellular_component^nuclear envelope`GO:0005652^cellular_component^nuclear lamina`GO:0031965^cellular_component^nuclear membrane`GO:0016607^cellular_component^nuclear speck`GO:0005654^cellular_component^…	.
TRINITY_DN20331_c0_g1	TRINITY_DN20331_c0_g1_i1	.	.	.	.	.	.	.	.	.	.	.	.
TRINITY_DN20392_c0_g2	TRINITY_DN20392_c0_g2_i1	.	.	.	.	.	.	.	.	.	.	.	.
TRINITY_DN20340_c0_g1	TRINITY_DN20340_c0_g1_i1	.	.	.	.	.	.	.	.	.	.	.	.
TRINITY_DN20371_c0_g1	TRINITY_DN20371_c0_g1_i1	PILC_PSEAE^PILC_PSEAE^Q:96-467,H:29-152^50%ID^E:5.88e-36^RecName: Full=Type 4 fimbrial assembly protein PilC;^Bacteria; Proteobacteria; Gammaproteobacteria; Pseudomonadales; Pseudomonadaceae; Pseudomonas	.	TRINITY_DN20371_c0_g1_i1.p1	3-473[+]	PILC_PSEAE^PILC_PSEAE^Q:32-155,H:29-152^50%ID^E:5.29e-36^RecName: Full=Type 4 fimbrial assembly protein PilC;^Bacteria; Proteobacteria; Gammaproteobacteria; Pseudomonadales; Pseudomonadaceae; Pseudomonas	PF00482.22^T2SSF^Type II secretion system (T2SS), protein F^42-157^E:9.2e-27	.	ExpAA=14.62^PredHel=1^Topology=i137-156o	.	.	GO:0016021^cellular_component^integral component of membrane`GO:0005886^cellular_component^plasma membrane`GO:0015628^biological_process^protein secretion by the type II secretion system	.
TRINITY_DN80969_c0_g1	TRINITY_DN80969_c0_g1_i1	.	.	.	.	.	.	.	.	.	.	.	.
TRINITY_DN80963_c0_g1	TRINITY_DN80963_c0_g1_i1	.	.	TRINITY_DN80963_c0_g1_i1.p1	3-317[+]	.	.	.	.	.	.	.	.
TRINITY_DN80963_c0_g2	TRINITY_DN80963_c0_g2_i1	.	.	TRINITY_DN80963_c0_g2_i1.p2	148-636[+]	.	.	.	ExpAA=90.61^PredHel=4^Topology=i7-29o44-66i79-101o136-158i	.	.	.	.
TRINITY_DN80956_c0_g1	TRINITY_DN80956_c0_g1_i1	.	.	TRINITY_DN80956_c0_g1_i1.p1	3-338[+]	.	.	.	.	.	.	.	.
TRINITY_DN80945_c0_g1	TRINITY_DN80945_c0_g1_i1	.	.	.	.	.	.	.	.	.	.	.	.
TRINITY_DN80937_c0_g1	TRINITY_DN80937_c0_g1_i1	V2R1_MOUSE^V2R1_MOUSE^Q:2-97,H:556-587^56.25%ID^E:1.01e-08^RecName: Full=Vomeronasal type-2 receptor 1;^Eukaryota; Metazoa; Chordata; Craniata; Vertebrata; Euteleostomi; Mammalia; Eutheria; Euarchontoglires; Glires; Rodentia; Myomorpha; Muroidea; Muridae; Murinae; Mus; Mus	.	.	.	.	.	.	.	ENOG410XR6W^receptor	KEGG:mmu:56544`KO:K04613	GO:0005938^cellular_component^cell cortex`GO:0016021^cellular_component^integral component of membrane`GO:0005886^cellular_component^plasma membrane`GO:0004930^molecular_function^G-protein coupled receptor activity`GO:0019236^biological_process^response to pheromone	.
TRINITY_DN80952_c0_g1	TRINITY_DN80952_c0_g1_i1	ENDD1_HUMAN^ENDD1_HUMAN^Q:112-726,H:33-233^36.321%ID^E:3.49e-24^RecName: Full=Endonuclease domain-containing 1 protein;^Eukaryota; Metazoa; Chordata; Craniata; Vertebrata; Euteleostomi; Mammalia; Eutheria; Euarchontoglires; Primates; Haplorrhini; Catarrhini; Hominidae; Homo	.	TRINITY_DN80952_c0_g1_i1.p1	1-858[+]	ENDD1_HUMAN^ENDD1_HUMAN^Q:1-242,H:2-233^34.538%ID^E:6.37e-25^RecName: Full=Endonuclease domain-containing 1 protein;^Eukaryota; Metazoa; Chordata; Craniata; Vertebrata; Euteleostomi; Mammalia; Eutheria; Euarchontoglires; Primates; Haplorrhini; Catarrhini; Hominidae; Homo	PF01223.22^Endonuclease_NS^DNA/RNA non-specific endonuclease^67-265^E:1.1e-21	.	ExpAA=20.92^PredHel=1^Topology=i12-34o	ENOG4111RBI^Endonuclease domain containing 1	KEGG:hsa:23052`KO:K15049	GO:0005829^cellular_component^cytosol`GO:0070062^cellular_component^extracellular exosome`GO:0005576^cellular_component^extracellular region`GO:0016020^cellular_component^membrane`GO:0004519^molecular_function^endonuclease activity`GO:0046872^molecular_function^metal ion binding`GO:0003676^molecular_function^nucleic acid binding`GO:0002576^biological_process^platelet degranulation	GO:0003676^molecular_function^nucleic acid binding`GO:0016787^molecular_function^hydrolase activity`GO:0046872^molecular_function^metal ion binding
TRINITY_DN80908_c0_g1	TRINITY_DN80908_c0_g1_i1	NBEA_HUMAN^NBEA_HUMAN^Q:3-245,H:1896-1976^100%ID^E:2.61e-50^RecName: Full=Neurobeachin;^Eukaryota; Metazoa; Chordata; Craniata; Vertebrata; Euteleostomi; Mammalia; Eutheria; Euarchontoglires; Primates; Haplorrhini; Catarrhini; Hominidae; Homo	.	.	.	.	.	.	.	ENOG410XNQC^beige BEACH domain containing protein	KEGG:hsa:26960	GO:0005829^cellular_component^cytosol`GO:0012505^cellular_component^endomembrane system`GO:0005886^cellular_component^plasma membrane`GO:0005802^cellular_component^trans-Golgi network`GO:0019901^molecular_function^protein kinase binding`GO:0008104^biological_process^protein localization	.
TRINITY_DN80938_c0_g1	TRINITY_DN80938_c0_g1_i1	.	.	.	.	.	.	.	.	.	.	.	.
TRINITY_DN80972_c0_g1	TRINITY_DN80972_c0_g1_i1	.	.	.	.	.	.	.	.	.	.	.	.
TRINITY_DN80993_c0_g1	TRINITY_DN80993_c0_g1_i1	.	.	.	.	.	.	.	.	.	.	.	.
TRINITY_DN80981_c0_g2	TRINITY_DN80981_c0_g2_i1	.	.	TRINITY_DN80981_c0_g2_i1.p1	197-544[-]	.	.	sigP:1^20^0.563^YES	.	.	.	.	.
TRINITY_DN80988_c0_g1	TRINITY_DN80988_c0_g1_i1	.	.	.	.	.	.	.	.	.	.	.	.
TRINITY_DN80979_c0_g1	TRINITY_DN80979_c0_g1_i1	.	.	.	.	.	.	.	.	.	.	.	.
TRINITY_DN80942_c0_g1	TRINITY_DN80942_c0_g1_i1	.	.	.	.	.	.	.	.	.	.	.	.
TRINITY_DN80951_c0_g1	TRINITY_DN80951_c0_g1_i1	.	.	.	.	.	.	.	.	.	.	.	.
TRINITY_DN80936_c0_g1	TRINITY_DN80936_c0_g1_i1	CH602_CORGL^CH602_CORGL^Q:9-329,H:140-246^87.85%ID^E:8.61e-60^RecName: Full=60 kDa chaperonin 2 {ECO:0000255|HAMAP-Rule:MF_00600};^Bacteria; Actinobacteria; Corynebacteriales; Corynebacteriaceae; Corynebacterium	.	TRINITY_DN80936_c0_g1_i1.p1	3-329[+]	CH602_CORGL^CH602_CORGL^Q:3-109,H:140-246^87.85%ID^E:7.75e-60^RecName: Full=60 kDa chaperonin 2 {ECO:0000255|HAMAP-Rule:MF_00600};^Bacteria; Actinobacteria; Corynebacteriales; Corynebacteriaceae; Corynebacterium	PF00118.23^Cpn60_TCP1^TCP-1/cpn60 chaperonin family^7-98^E:3.6e-07	.	.	COG0459^Prevents misfolding and promotes the refolding and proper assembly of unfolded polypeptides generated under stress conditions (By similarity)	KEGG:cgb:cg3011`KEGG:cgl:NCgl2621`KO:K04077	GO:0005737^cellular_component^cytoplasm`GO:0005524^molecular_function^ATP binding`GO:0042026^biological_process^protein refolding	GO:0005524^molecular_function^ATP binding
TRINITY_DN80928_c0_g1	TRINITY_DN80928_c0_g1_i1	CH049_HUMAN^CH049_HUMAN^Q:5-82,H:39-64^73.077%ID^E:7.94e-06^RecName: Full=Putative uncharacterized protein C8orf49;^Eukaryota; Metazoa; Chordata; Craniata; Vertebrata; Euteleostomi; Mammalia; Eutheria; Euarchontoglires; Primates; Haplorrhini; Catarrhini; Hominidae; Homo	.	.	.	.	.	.	.	ENOG4110Q8S^chromosome 8 open reading frame 49	.	GO:0016021^cellular_component^integral component of membrane	.
TRINITY_DN80964_c0_g1	TRINITY_DN80964_c0_g1_i1	TM127_DANRE^TM127_DANRE^Q:649-1359,H:1-237^91.139%ID^E:5.89e-148^RecName: Full=Transmembrane protein 127;^Eukaryota; Metazoa; Chordata; Craniata; Vertebrata; Euteleostomi; Actinopterygii; Neopterygii; Teleostei; Ostariophysi; Cypriniformes; Cyprinidae; Danio	.	TRINITY_DN80964_c0_g1_i1.p2	649-1362[+]	TM127_DANRE^TM127_DANRE^Q:1-237,H:1-237^91.139%ID^E:2.65e-152^RecName: Full=Transmembrane protein 127;^Eukaryota; Metazoa; Chordata; Craniata; Vertebrata; Euteleostomi; Actinopterygii; Neopterygii; Teleostei; Ostariophysi; Cypriniformes; Cyprinidae; Danio	.	.	ExpAA=78.12^PredHel=3^Topology=o93-115i128-150o165-187i	ENOG410XW58^transmembrane protein 127	KEGG:dre:553545	GO:0016021^cellular_component^integral component of membrane`GO:0005886^cellular_component^plasma membrane`GO:0008285^biological_process^negative regulation of cell proliferation`GO:0032007^biological_process^negative regulation of TOR signaling	.
TRINITY_DN80976_c0_g1	TRINITY_DN80976_c0_g1_i1	.	.	.	.	.	.	.	.	.	.	.	.
TRINITY_DN80949_c0_g1	TRINITY_DN80949_c0_g1_i1	.	.	.	.	.	.	.	.	.	.	.	.
TRINITY_DN80985_c0_g1	TRINITY_DN80985_c0_g1_i1	.	.	TRINITY_DN80985_c0_g1_i1.p2	1-435[-]	YAJO_ECOLI^YAJO_ECOLI^Q:1-144,H:126-274^25%ID^E:3.08e-07^RecName: Full=Uncharacterized oxidoreductase YajO;^Bacteria; Proteobacteria; Gammaproteobacteria; Enterobacterales; Enterobacteriaceae; Escherichia	PF00248.20^Aldo_ket_red^Aldo/keto reductase family^1-144^E:6.1e-11	.	.	COG0667^Aldo keto reductase	KEGG:ecj:JW0409`KEGG:eco:b0419	GO:0005829^cellular_component^cytosol`GO:0016491^molecular_function^oxidoreductase activity`GO:0006772^biological_process^thiamine metabolic process	.
TRINITY_DN80999_c0_g1	TRINITY_DN80999_c0_g1_i1	.	.	.	.	.	.	.	.	.	.	.	.
TRINITY_DN80999_c0_g2	TRINITY_DN80999_c0_g2_i1	.	.	.	.	.	.	.	.	.	.	.	.
TRINITY_DN80904_c0_g1	TRINITY_DN80904_c0_g1_i1	.	.	.	.	.	.	.	.	.	.	.	.
TRINITY_DN80946_c0_g1	TRINITY_DN80946_c0_g1_i1	.	.	.	.	.	.	.	.	.	.	.	.
TRINITY_DN80992_c0_g1	TRINITY_DN80992_c0_g1_i1	.	.	.	.	.	.	.	.	.	.	.	.
TRINITY_DN80921_c0_g1	TRINITY_DN80921_c0_g1_i1	.	.	.	.	.	.	.	.	.	.	.	.
TRINITY_DN80962_c0_g1	TRINITY_DN80962_c0_g1_i1	.	.	.	.	.	.	.	.	.	.	.	.
TRINITY_DN80914_c0_g1	TRINITY_DN80914_c0_g1_i1	.	.	TRINITY_DN80914_c0_g1_i1.p1	2-691[+]	.	.	.	.	.	.	.	.
TRINITY_DN80998_c0_g1	TRINITY_DN80998_c0_g1_i1	.	.	.	.	.	.	.	.	.	.	.	.
TRINITY_DN80957_c0_g1	TRINITY_DN80957_c0_g1_i1	.	.	.	.	.	.	.	.	.	.	.	.
TRINITY_DN80977_c0_g2	TRINITY_DN80977_c0_g2_i1	.	.	.	.	.	.	.	.	.	.	.	.
TRINITY_DN80978_c0_g1	TRINITY_DN80978_c0_g1_i1	.	.	.	.	.	.	.	.	.	.	.	.
TRINITY_DN80909_c0_g1	TRINITY_DN80909_c0_g1_i1	.	.	.	.	.	.	.	.	.	.	.	.
TRINITY_DN80929_c0_g1	TRINITY_DN80929_c0_g1_i1	.	.	TRINITY_DN80929_c0_g1_i1.p1	1-471[+]	.	.	.	.	.	.	.	.
TRINITY_DN80959_c0_g2	TRINITY_DN80959_c0_g2_i1	NRDJ_STRC2^NRDJ_STRC2^Q:5-259,H:10-100^73.626%ID^E:7.24e-41^RecName: Full=Vitamin B12-dependent ribonucleotide reductase;^Bacteria; Actinobacteria; Streptomycetales; Streptomycetaceae; Streptomyces	.	.	.	.	.	.	.	COG0209^Provides the precursors necessary for DNA synthesis. Catalyzes the biosynthesis of deoxyribonucleotides from the corresponding ribonucleotides (By similarity)	.	GO:0031419^molecular_function^cobalamin binding`GO:0050897^molecular_function^cobalt ion binding`GO:0000166^molecular_function^nucleotide binding`GO:0004748^molecular_function^ribonucleoside-diphosphate reductase activity, thioredoxin disulfide as acceptor`GO:0071897^biological_process^DNA biosynthetic process`GO:0006260^biological_process^DNA replication	.
TRINITY_DN58697_c0_g1	TRINITY_DN58697_c0_g1_i1	.	.	.	.	.	.	.	.	.	.	.	.
TRINITY_DN58616_c0_g1	TRINITY_DN58616_c0_g1_i1	.	.	.	.	.	.	.	.	.	.	.	.
TRINITY_DN58677_c0_g1	TRINITY_DN58677_c0_g1_i1	.	.	TRINITY_DN58677_c0_g1_i1.p1	2-583[-]	.	.	.	.	.	.	.	.
TRINITY_DN58614_c0_g1	TRINITY_DN58614_c0_g1_i1	.	.	.	.	.	.	.	.	.	.	.	.
TRINITY_DN58620_c0_g1	TRINITY_DN58620_c0_g1_i1	POLX_TOBAC^POLX_TOBAC^Q:292-8,H:424-515^33.684%ID^E:1.55e-11^RecName: Full=Retrovirus-related Pol polyprotein from transposon TNT 1-94;^Eukaryota; Viridiplantae; Streptophyta; Embryophyta; Tracheophyta; Spermatophyta; Magnoliophyta; eudicotyledons; Gunneridae; Pentapetalae; asterids; lamiids; Solanales; Solanaceae; Nicotianoideae; Nicotianeae; Nicotiana	.	.	.	.	.	.	.	.	.	GO:0004190^molecular_function^aspartic-type endopeptidase activity`GO:0004519^molecular_function^endonuclease activity`GO:0003676^molecular_function^nucleic acid binding`GO:0003964^molecular_function^RNA-directed DNA polymerase activity`GO:0008270^molecular_function^zinc ion binding`GO:0015074^biological_process^DNA integration	.
TRINITY_DN58694_c0_g1	TRINITY_DN58694_c0_g1_i1	.	.	.	.	.	.	.	.	.	.	.	.
TRINITY_DN58638_c0_g1	TRINITY_DN58638_c0_g1_i1	.	.	.	.	.	.	.	.	.	.	.	.
TRINITY_DN58664_c0_g1	TRINITY_DN58664_c0_g1_i1	.	.	.	.	.	.	.	.	.	.	.	.
TRINITY_DN58641_c0_g1	TRINITY_DN58641_c0_g1_i1	LCRS_YERPS^LCRS_YERPS^Q:111-281,H:5-57^42.105%ID^E:1.03e-08^RecName: Full=Low calcium response locus protein S;^Bacteria; Proteobacteria; Gammaproteobacteria; Enterobacterales; Yersiniaceae; Yersinia	.	.	.	.	.	.	.	.	KEGG:ypo:BZ17_4245`KEGG:yps:pYV0090`KO:K07497	GO:0003677^molecular_function^DNA binding`GO:0004803^molecular_function^transposase activity`GO:0006313^biological_process^transposition, DNA-mediated	.
TRINITY_DN58674_c0_g1	TRINITY_DN58674_c0_g1_i1	.	.	.	.	.	.	.	.	.	.	.	.
TRINITY_DN58676_c0_g1	TRINITY_DN58676_c0_g1_i1	.	.	.	.	.	.	.	.	.	.	.	.
TRINITY_DN80242_c0_g1	TRINITY_DN80242_c0_g1_i1	.	.	.	.	.	.	.	.	.	.	.	.
TRINITY_DN80242_c0_g1	TRINITY_DN80242_c0_g1_i3	TFCP2_HUMAN^TFCP2_HUMAN^Q:6-134,H:459-501^53.488%ID^E:1.33e-09^RecName: Full=Alpha-globin transcription factor CP2;^Eukaryota; Metazoa; Chordata; Craniata; Vertebrata; Euteleostomi; Mammalia; Eutheria; Euarchontoglires; Primates; Haplorrhini; Catarrhini; Hominidae; Homo	.	.	.	.	.	.	.	ENOG410XNZ6^Transcription factor	KEGG:hsa:7024`KO:K09275	GO:0005829^cellular_component^cytosol`GO:0005654^cellular_component^nucleoplasm`GO:0005634^cellular_component^nucleus`GO:0043234^cellular_component^protein complex`GO:0003677^molecular_function^DNA binding`GO:0003700^molecular_function^DNA binding transcription factor activity`GO:0008022^molecular_function^protein C-terminus binding`GO:0000987^molecular_function^proximal promoter sequence-specifi…	.
TRINITY_DN80289_c0_g2	TRINITY_DN80289_c0_g2_i1	.	.	.	.	.	.	.	.	.	.	.	.
TRINITY_DN80248_c0_g1	TRINITY_DN80248_c0_g1_i1	TM130_PONAB^TM130_PONAB^Q:131-592,H:173-335^28.834%ID^E:2.59e-20^RecName: Full=Transmembrane protein 130;^Eukaryota; Metazoa; Chordata; Craniata; Vertebrata; Euteleostomi; Mammalia; Eutheria; Euarchontoglires; Primates; Haplorrhini; Catarrhini; Hominidae; Pongo	.	TRINITY_DN80248_c0_g1_i1.p1	2-592[+]	TM130_PONAB^TM130_PONAB^Q:44-197,H:173-335^28.834%ID^E:2.33e-20^RecName: Full=Transmembrane protein 130;^Eukaryota; Metazoa; Chordata; Craniata; Vertebrata; Euteleostomi; Mammalia; Eutheria; Euarchontoglires; Primates; Haplorrhini; Catarrhini; Hominidae; Pongo	PF00801.19^PKD^PKD domain^34-82^E:7.1e-06	.	.	ENOG4111HC8^NA	KEGG:pon:100173547	GO:0000139^cellular_component^Golgi membrane`GO:0016021^cellular_component^integral component of membrane	.
TRINITY_DN80235_c0_g1	TRINITY_DN80235_c0_g1_i1	.	.	.	.	.	.	.	.	.	.	.	.
TRINITY_DN80228_c0_g1	TRINITY_DN80228_c0_g1_i1	.	.	.	.	.	.	.	.	.	.	.	.
TRINITY_DN80266_c0_g1	TRINITY_DN80266_c0_g1_i1	.	.	.	.	.	.	.	.	.	.	.	.
TRINITY_DN80202_c0_g1	TRINITY_DN80202_c0_g1_i1	.	.	.	.	.	.	.	.	.	.	.	.
TRINITY_DN80271_c0_g1	TRINITY_DN80271_c0_g1_i1	GVQW1_HUMAN^GVQW1_HUMAN^Q:215-27,H:134-195^61.905%ID^E:1.36e-14^RecName: Full=Protein GVQW1;^Eukaryota; Metazoa; Chordata; Craniata; Vertebrata; Euteleostomi; Mammalia; Eutheria; Euarchontoglires; Primates; Haplorrhini; Catarrhini; Hominidae; Homo	.	.	.	.	.	.	.	ENOG4110P3N^tigger transposable element derived 1-like 2	.	.	.
TRINITY_DN80213_c0_g1	TRINITY_DN80213_c0_g1_i1	.	.	.	.	.	.	.	.	.	.	.	.
TRINITY_DN80270_c0_g1	TRINITY_DN80270_c0_g1_i1	.	.	.	.	.	.	.	.	.	.	.	.
TRINITY_DN80261_c0_g1	TRINITY_DN80261_c0_g1_i1	.	.	.	.	.	.	.	.	.	.	.	.
TRINITY_DN80215_c0_g1	TRINITY_DN80215_c0_g1_i1	.	.	TRINITY_DN80215_c0_g1_i1.p1	2-301[+]	.	.	.	.	.	.	.	.
TRINITY_DN80207_c0_g1	TRINITY_DN80207_c0_g1_i1	.	.	.	.	.	.	.	.	.	.	.	.
TRINITY_DN80234_c0_g1	TRINITY_DN80234_c0_g1_i1	.	.	.	.	.	.	.	.	.	.	.	.
TRINITY_DN80254_c0_g1	TRINITY_DN80254_c0_g1_i1	.	.	.	.	.	.	.	.	.	.	.	.
TRINITY_DN80210_c0_g1	TRINITY_DN80210_c0_g1_i1	.	.	.	.	.	.	.	.	.	.	.	.
TRINITY_DN80288_c0_g2	TRINITY_DN80288_c0_g2_i1	.	.	.	.	.	.	.	.	.	.	.	.
TRINITY_DN80216_c0_g1	TRINITY_DN80216_c0_g1_i1	CLPB_PROFC^CLPB_PROFC^Q:209-3,H:696-764^76.812%ID^E:4.15e-32^RecName: Full=Chaperone protein ClpB;^Bacteria; Actinobacteria; Propionibacteriales; Propionibacteriaceae; Propionibacterium	.	.	.	.	.	.	.	COG0542^ATP-dependent CLP protease ATP-binding subunit	KEGG:pfr:PFREUD_19250`KO:K03695	GO:0005737^cellular_component^cytoplasm`GO:0005524^molecular_function^ATP binding`GO:0016485^biological_process^protein processing`GO:0009408^biological_process^response to heat	.
TRINITY_DN80216_c0_g2	TRINITY_DN80216_c0_g2_i1	CLPB_PROFC^CLPB_PROFC^Q:230-3,H:686-761^76.316%ID^E:2.15e-34^RecName: Full=Chaperone protein ClpB;^Bacteria; Actinobacteria; Propionibacteriales; Propionibacteriaceae; Propionibacterium	.	.	.	.	.	.	.	COG0542^ATP-dependent CLP protease ATP-binding subunit	KEGG:pfr:PFREUD_19250`KO:K03695	GO:0005737^cellular_component^cytoplasm`GO:0005524^molecular_function^ATP binding`GO:0016485^biological_process^protein processing`GO:0009408^biological_process^response to heat	.
TRINITY_DN80255_c0_g1	TRINITY_DN80255_c0_g1_i1	.	.	.	.	.	.	.	.	.	.	.	.
TRINITY_DN80200_c0_g1	TRINITY_DN80200_c0_g1_i1	.	.	.	.	.	.	.	.	.	.	.	.
TRINITY_DN80285_c0_g1	TRINITY_DN80285_c0_g1_i1	.	.	.	.	.	.	.	.	.	.	.	.
TRINITY_DN80205_c0_g1	TRINITY_DN80205_c0_g1_i1	ADCY4_HUMAN^ADCY4_HUMAN^Q:1-489,H:846-1007^65.031%ID^E:4.91e-69^RecName: Full=Adenylate cyclase type 4;^Eukaryota; Metazoa; Chordata; Craniata; Vertebrata; Euteleostomi; Mammalia; Eutheria; Euarchontoglires; Primates; Haplorrhini; Catarrhini; Hominidae; Homo`ADCY4_HUMAN^ADCY4_HUMAN^Q:58-489,H:264-389^26.389%ID^E:6.68e-10^RecName: Full=Adenylate cyclase type 4;^Eukaryota; Metazoa; Chordata; Crania…	.	TRINITY_DN80205_c0_g1_i1.p1	1-489[+]	ADCY4_HUMAN^ADCY4_HUMAN^Q:1-163,H:846-1007^65.031%ID^E:4.42e-69^RecName: Full=Adenylate cyclase type 4;^Eukaryota; Metazoa; Chordata; Craniata; Vertebrata; Euteleostomi; Mammalia; Eutheria; Euarchontoglires; Primates; Haplorrhini; Catarrhini; Hominidae; Homo`ADCY4_HUMAN^ADCY4_HUMAN^Q:20-163,H:264-389^26.389%ID^E:6.01e-10^RecName: Full=Adenylate cyclase type 4;^Eukaryota; Metazoa; Chordata; Crania…	PF00211.19^Guanylate_cyc^Adenylate and Guanylate cyclase catalytic domain^21-163^E:1.4e-40	.	.	COG2114^Guanylate Cyclase	KEGG:hsa:196883`KO:K08044	GO:0005737^cellular_component^cytoplasm`GO:0030425^cellular_component^dendrite`GO:0008074^cellular_component^guanylate cyclase complex, soluble`GO:0016021^cellular_component^integral component of membrane`GO:0016020^cellular_component^membrane`GO:0005886^cellular_component^plasma membrane`GO:0004016^molecular_function^adenylate cyclase activity`GO:0005524^molecular_function^ATP binding`GO:0004383…	GO:0016849^molecular_function^phosphorus-oxygen lyase activity`GO:0009190^biological_process^cyclic nucleotide biosynthetic process`GO:0035556^biological_process^intracellular signal transduction
TRINITY_DN80259_c0_g1	TRINITY_DN80259_c0_g1_i1	.	.	.	.	.	.	.	.	.	.	.	.
TRINITY_DN80293_c0_g1	TRINITY_DN80293_c0_g1_i1	.	.	.	.	.	.	.	.	.	.	.	.
TRINITY_DN80251_c1_g1	TRINITY_DN80251_c1_g1_i1	PURU_SYNY3^PURU_SYNY3^Q:246-1,H:192-273^54.878%ID^E:1.32e-25^RecName: Full=Formyltetrahydrofolate deformylase {ECO:0000255|HAMAP-Rule:MF_01927};^Bacteria; Cyanobacteria; Synechococcales; Merismopediaceae; Synechocystis	.	.	.	.	.	.	.	.	KEGG:syn:sll0070`KO:K01433	GO:0008864^molecular_function^formyltetrahydrofolate deformylase activity`GO:0016742^molecular_function^hydroxymethyl-, formyl- and related transferase activity`GO:0006189^biological_process^'de novo' IMP biosynthetic process`GO:0006730^biological_process^one-carbon metabolic process	.
TRINITY_DN80256_c0_g1	TRINITY_DN80256_c0_g1_i1	.	.	.	.	.	.	.	.	.	.	.	.
TRINITY_DN181_c0_g1	TRINITY_DN181_c0_g1_i1	.	.	.	.	.	.	.	.	.	.	.	.
TRINITY_DN111_c0_g1	TRINITY_DN111_c0_g1_i1	PROB_RALPJ^PROB_RALPJ^Q:1-129,H:332-374^100%ID^E:6.22e-20^RecName: Full=Glutamate 5-kinase {ECO:0000255|HAMAP-Rule:MF_00456};^Bacteria; Proteobacteria; Betaproteobacteria; Burkholderiales; Burkholderiaceae; Ralstonia	.	.	.	.	.	.	.	COG0263^Catalyzes the transfer of a phosphate group to glutamate to form glutamate 5-phosphate which rapidly cyclizes to 5- oxoproline (By similarity)	KEGG:rpi:Rpic_3064`KO:K00931	GO:0005737^cellular_component^cytoplasm`GO:0005524^molecular_function^ATP binding`GO:0004349^molecular_function^glutamate 5-kinase activity`GO:0003723^molecular_function^RNA binding`GO:0055129^biological_process^L-proline biosynthetic process	.
TRINITY_DN176_c0_g1	TRINITY_DN176_c0_g1_i1	.	.	.	.	.	.	.	.	.	.	.	.
TRINITY_DN106_c0_g1	TRINITY_DN106_c0_g1_i1	.	.	TRINITY_DN106_c0_g1_i1.p1	3-602[+]	CBX7_RAT^CBX7_RAT^Q:126-195,H:7-73^38.571%ID^E:4.04e-06^RecName: Full=Chromobox protein homolog 7;^Eukaryota; Metazoa; Chordata; Craniata; Vertebrata; Euteleostomi; Mammalia; Eutheria; Euarchontoglires; Glires; Rodentia; Myomorpha; Muroidea; Muridae; Murinae; Rattus	PF00385.23^Chromo^Chromo (CHRromatin Organisation MOdifier) domain^130-178^E:1.1e-07	.	.	ENOG41122KC^chromobox homolog	KEGG:rno:362962`KO:K11454	GO:0005829^cellular_component^cytosol`GO:0000792^cellular_component^heterochromatin`GO:0000790^cellular_component^nuclear chromatin`GO:0005654^cellular_component^nucleoplasm`GO:0005634^cellular_component^nucleus`GO:0031519^cellular_component^PcG protein complex`GO:0035102^cellular_component^PRC1 complex`GO:0003682^molecular_function^chromatin binding`GO:0035064^molecular_function^methylated histo…	.
TRINITY_DN151_c0_g1	TRINITY_DN151_c0_g1_i1	.	.	.	.	.	.	.	.	.	.	.	.
TRINITY_DN126_c0_g1	TRINITY_DN126_c0_g1_i1	.	.	.	.	.	.	.	.	.	.	.	.
TRINITY_DN123_c0_g1	TRINITY_DN123_c0_g1_i1	CAC1B_MOUSE^CAC1B_MOUSE^Q:6-455,H:2175-2306^39.735%ID^E:1.39e-12^RecName: Full=Voltage-dependent N-type calcium channel subunit alpha-1B;^Eukaryota; Metazoa; Chordata; Craniata; Vertebrata; Euteleostomi; Mammalia; Eutheria; Euarchontoglires; Glires; Rodentia; Myomorpha; Muroidea; Muridae; Murinae; Mus; Mus	.	TRINITY_DN123_c0_g1_i1.p1	3-518[+]	CAC1B_HUMAN^CAC1B_HUMAN^Q:2-155,H:2187-2322^43.671%ID^E:1.51e-19^RecName: Full=Voltage-dependent N-type calcium channel subunit alpha-1B;^Eukaryota; Metazoa; Chordata; Craniata; Vertebrata; Euteleostomi; Mammalia; Eutheria; Euarchontoglires; Primates; Haplorrhini; Catarrhini; Hominidae; Homo	.	.	.	ENOG410XNP6^Calcium channel	KEGG:hsa:774`KO:K04849	GO:0030425^cellular_component^dendrite`GO:0043025^cellular_component^neuronal cell body`GO:0005886^cellular_component^plasma membrane`GO:0098793^cellular_component^presynapse`GO:0005891^cellular_component^voltage-gated calcium channel complex`GO:0005524^molecular_function^ATP binding`GO:0005262^molecular_function^calcium channel activity`GO:0005509^molecular_function^calcium ion binding`GO:000833…	.
TRINITY_DN182_c0_g1	TRINITY_DN182_c0_g1_i1	.	.	.	.	.	.	.	.	.	.	.	.
TRINITY_DN199_c0_g1	TRINITY_DN199_c0_g1_i1	.	.	.	.	.	.	.	.	.	.	.	.
TRINITY_DN165_c0_g1	TRINITY_DN165_c0_g1_i1	.	.	.	.	.	.	.	.	.	.	.	.
TRINITY_DN130_c0_g1	TRINITY_DN130_c0_g1_i1	.	.	.	.	.	.	.	.	.	.	.	.
TRINITY_DN101_c0_g1	TRINITY_DN101_c0_g1_i1	.	.	.	.	.	.	.	.	.	.	.	.
TRINITY_DN116_c0_g1	TRINITY_DN116_c0_g1_i1	.	.	.	.	.	.	.	.	.	.	.	.
TRINITY_DN140_c0_g1	TRINITY_DN140_c0_g1_i1	.	.	.	.	.	.	.	.	.	.	.	.
TRINITY_DN119_c0_g1	TRINITY_DN119_c0_g1_i1	.	.	.	.	.	.	.	.	.	.	.	.
TRINITY_DN95737_c0_g1	TRINITY_DN95737_c0_g1_i1	.	.	.	.	.	.	.	.	.	.	.	.
TRINITY_DN95772_c0_g1	TRINITY_DN95772_c0_g1_i1	.	.	.	.	.	.	.	.	.	.	.	.
TRINITY_DN95728_c0_g1	TRINITY_DN95728_c0_g1_i1	.	.	.	.	.	.	.	.	.	.	.	.
TRINITY_DN95785_c0_g1	TRINITY_DN95785_c0_g1_i1	.	.	.	.	.	.	.	.	.	.	.	.
TRINITY_DN95764_c0_g1	TRINITY_DN95764_c0_g1_i1	.	.	.	.	.	.	.	.	.	.	.	.
TRINITY_DN95761_c0_g1	TRINITY_DN95761_c0_g1_i1	.	.	.	.	.	.	.	.	.	.	.	.
TRINITY_DN95794_c0_g1	TRINITY_DN95794_c0_g1_i1	TIGD1_HUMAN^TIGD1_HUMAN^Q:1-222,H:115-188^70.27%ID^E:1.95e-10^RecName: Full=Tigger transposable element-derived protein 1;^Eukaryota; Metazoa; Chordata; Craniata; Vertebrata; Euteleostomi; Mammalia; Eutheria; Euarchontoglires; Primates; Haplorrhini; Catarrhini; Hominidae; Homo	.	.	.	.	.	.	.	ENOG4110CDI^tigger transposable element derived	KEGG:hsa:200765	GO:0005634^cellular_component^nucleus`GO:0003677^molecular_function^DNA binding	.
TRINITY_DN95755_c0_g1	TRINITY_DN95755_c0_g1_i1	SMOC1_MOUSE^SMOC1_MOUSE^Q:17-637,H:253-446^39.904%ID^E:8.58e-38^RecName: Full=SPARC-related modular calcium-binding protein 1;^Eukaryota; Metazoa; Chordata; Craniata; Vertebrata; Euteleostomi; Mammalia; Eutheria; Euarchontoglires; Glires; Rodentia; Myomorpha; Muroidea; Muridae; Murinae; Mus; Mus`SMOC1_MOUSE^SMOC1_MOUSE^Q:17-169,H:109-158^54.902%ID^E:6.36e-12^RecName: Full=SPARC-related modular ca…	.	TRINITY_DN95755_c0_g1_i1.p1	2-610[+]	SMOC1_HUMAN^SMOC1_HUMAN^Q:6-202,H:243-427^39.899%ID^E:1.21e-41^RecName: Full=SPARC-related modular calcium-binding protein 1;^Eukaryota; Metazoa; Chordata; Craniata; Vertebrata; Euteleostomi; Mammalia; Eutheria; Euarchontoglires; Primates; Haplorrhini; Catarrhini; Hominidae; Homo`SMOC1_HUMAN^SMOC1_HUMAN^Q:6-56,H:110-159^54.902%ID^E:2.83e-12^RecName: Full=SPARC-related modular calcium-binding prot…	PF00086.17^Thyroglobulin_1^Thyroglobulin type-1 repeat^7-55^E:6.1e-17`PF10591.8^SPARC_Ca_bdg^Secreted protein acidic and rich in cysteine Ca binding region^137-199^E:8.7e-10`PF13202.5^EF-hand_5^EF hand^143-158^E:0.044	.	.	ENOG410YP7C^SPARC related modular calcium binding	KEGG:hsa:64093	GO:0005604^cellular_component^basement membrane`GO:0005509^molecular_function^calcium ion binding`GO:0030154^biological_process^cell differentiation`GO:0001654^biological_process^eye development`GO:0060173^biological_process^limb development`GO:0045667^biological_process^regulation of osteoblast differentiation`GO:0007165^biological_process^signal transduction	GO:0005509^molecular_function^calcium ion binding`GO:0007165^biological_process^signal transduction`GO:0005578^cellular_component^proteinaceous extracellular matrix
TRINITY_DN95736_c0_g1	TRINITY_DN95736_c0_g1_i1	SETD2_MOUSE^SETD2_MOUSE^Q:635-1075,H:32-153^39.456%ID^E:1.74e-14^RecName: Full=Histone-lysine N-methyltransferase SETD2 {ECO:0000305};^Eukaryota; Metazoa; Chordata; Craniata; Vertebrata; Euteleostomi; Mammalia; Eutheria; Euarchontoglires; Glires; Rodentia; Myomorpha; Muroidea; Muridae; Murinae; Mus; Mus	.	TRINITY_DN95736_c0_g1_i1.p1	581-1312[+]	SETD2_MOUSE^SETD2_MOUSE^Q:19-165,H:32-153^43.537%ID^E:8.03e-20^RecName: Full=Histone-lysine N-methyltransferase SETD2 {ECO:0000305};^Eukaryota; Metazoa; Chordata; Craniata; Vertebrata; Euteleostomi; Mammalia; Eutheria; Euarchontoglires; Glires; Rodentia; Myomorpha; Muroidea; Muridae; Murinae; Mus; Mus	.	.	.	COG2940^Histone-lysine N-methyltransferase	KEGG:mmu:235626`KO:K11423	GO:0005694^cellular_component^chromosome`GO:0005634^cellular_component^nucleus`GO:0043014^molecular_function^alpha-tubulin binding`GO:0046975^molecular_function^histone methyltransferase activity (H3-K36 specific)`GO:0018024^molecular_function^histone-lysine N-methyltransferase activity`GO:0046872^molecular_function^metal ion binding`GO:0016279^molecular_function^protein-lysine N-methyltransferas…	.
TRINITY_DN95767_c0_g1	TRINITY_DN95767_c0_g1_i1	.	.	.	.	.	.	.	.	.	.	.	.
TRINITY_DN95759_c0_g1	TRINITY_DN95759_c0_g1_i1	.	.	TRINITY_DN95759_c0_g1_i1.p1	2-643[+]	.	.	.	.	.	.	.	.
TRINITY_DN95744_c0_g1	TRINITY_DN95744_c0_g1_i1	.	.	.	.	.	.	.	.	.	.	.	.
TRINITY_DN95781_c0_g1	TRINITY_DN95781_c0_g1_i1	.	.	.	.	.	.	.	.	.	.	.	.
TRINITY_DN95781_c0_g1	TRINITY_DN95781_c0_g1_i3	.	.	.	.	.	.	.	.	.	.	.	.
TRINITY_DN95781_c0_g1	TRINITY_DN95781_c0_g1_i4	.	.	.	.	.	.	.	.	.	.	.	.
TRINITY_DN95710_c0_g1	TRINITY_DN95710_c0_g1_i1	OTOF_DANRE^OTOF_DANRE^Q:1-276,H:276-367^93.478%ID^E:1.66e-56^RecName: Full=Otoferlin;^Eukaryota; Metazoa; Chordata; Craniata; Vertebrata; Euteleostomi; Actinopterygii; Neopterygii; Teleostei; Ostariophysi; Cypriniformes; Cyprinidae; Danio	.	.	.	.	.	.	.	ENOG410XPT2^Dysferlin, limb girdle muscular dystrophy 2B (Autosomal recessive)	KEGG:dre:557476`KO:K19949	GO:0016323^cellular_component^basolateral plasma membrane`GO:0030054^cellular_component^cell junction`GO:0005789^cellular_component^endoplasmic reticulum membrane`GO:0016021^cellular_component^integral component of membrane`GO:0030672^cellular_component^synaptic vesicle membrane`GO:0005509^molecular_function^calcium ion binding`GO:0050885^biological_process^neuromuscular process controlling balan…	.
TRINITY_DN95735_c0_g2	TRINITY_DN95735_c0_g2_i1	.	.	.	.	.	.	.	.	.	.	.	.
TRINITY_DN95714_c0_g1	TRINITY_DN95714_c0_g1_i1	CIC_HUMAN^CIC_HUMAN^Q:66-395,H:1396-1506^53.043%ID^E:1.91e-22^RecName: Full=Protein capicua homolog;^Eukaryota; Metazoa; Chordata; Craniata; Vertebrata; Euteleostomi; Mammalia; Eutheria; Euarchontoglires; Primates; Haplorrhini; Catarrhini; Hominidae; Homo	.	.	.	.	.	.	.	ENOG4111S7E^capicua homolog (Drosophila)	KEGG:hsa:23152`KO:K20225	GO:0043231^cellular_component^intracellular membrane-bounded organelle`GO:0005654^cellular_component^nucleoplasm`GO:0005634^cellular_component^nucleus`GO:0043234^cellular_component^protein complex`GO:0003682^molecular_function^chromatin binding`GO:0003677^molecular_function^DNA binding`GO:0007420^biological_process^brain development`GO:0007612^biological_process^learning`GO:0048286^biological_pro…	.
TRINITY_DN95784_c0_g1	TRINITY_DN95784_c0_g1_i1	.	.	.	.	.	.	.	.	.	.	.	.
TRINITY_DN95757_c0_g1	TRINITY_DN95757_c0_g1_i1	.	.	.	.	.	.	.	.	.	.	.	.
TRINITY_DN95770_c0_g1	TRINITY_DN95770_c0_g1_i1	.	.	.	.	.	.	.	.	.	.	.	.
TRINITY_DN95758_c0_g1	TRINITY_DN95758_c0_g1_i1	.	.	.	.	.	.	.	.	.	.	.	.
TRINITY_DN95702_c0_g1	TRINITY_DN95702_c0_g1_i1	.	.	.	.	.	.	.	.	.	.	.	.
TRINITY_DN95702_c0_g2	TRINITY_DN95702_c0_g2_i1	.	.	.	.	.	.	.	.	.	.	.	.
TRINITY_DN95702_c1_g1	TRINITY_DN95702_c1_g1_i1	.	.	.	.	.	.	.	.	.	.	.	.
TRINITY_DN95793_c0_g1	TRINITY_DN95793_c0_g1_i1	.	.	.	.	.	.	.	.	.	.	.	.
TRINITY_DN95776_c0_g1	TRINITY_DN95776_c0_g1_i1	.	.	.	.	.	.	.	.	.	.	.	.
TRINITY_DN95707_c0_g1	TRINITY_DN95707_c0_g1_i1	.	.	.	.	.	.	.	.	.	.	.	.
TRINITY_DN95707_c0_g1	TRINITY_DN95707_c0_g1_i2	.	.	.	.	.	.	.	.	.	.	.	.
TRINITY_DN95706_c0_g1	TRINITY_DN95706_c0_g1_i1	.	.	.	.	.	.	.	.	.	.	.	.
TRINITY_DN95743_c0_g1	TRINITY_DN95743_c0_g1_i1	.	.	.	.	.	.	.	.	.	.	.	.
TRINITY_DN95724_c1_g1	TRINITY_DN95724_c1_g1_i1	RARA_ECOLI^RARA_ECOLI^Q:200-3,H:81-145^74.242%ID^E:1.5e-27^RecName: Full=Replication-associated recombination protein A {ECO:0000303|PubMed:11459952};^Bacteria; Proteobacteria; Gammaproteobacteria; Enterobacterales; Enterobacteriaceae; Escherichia	.	.	.	.	.	.	.	COG2256^Recombination factor protein RarA	KEGG:ecj:JW0875`KEGG:eco:b0892`KO:K07478	GO:0030894^cellular_component^replisome`GO:0005524^molecular_function^ATP binding`GO:0003677^molecular_function^DNA binding`GO:0006310^biological_process^DNA recombination`GO:0006261^biological_process^DNA-dependent DNA replication	.
TRINITY_DN95789_c0_g1	TRINITY_DN95789_c0_g1_i1	Y832_METJA^Y832_METJA^Q:528-61,H:820-978^32.143%ID^E:1.07e-13^RecName: Full=Uncharacterized protein MJ0832;^Archaea; Euryarchaeota; Methanococci; Methanococcales; Methanocaldococcaceae; Methanocaldococcus	.	TRINITY_DN95789_c0_g1_i1.p1	1-579[-]	Y832_METJA^Y832_METJA^Q:18-173,H:820-978^32.143%ID^E:9.62e-14^RecName: Full=Uncharacterized protein MJ0832;^Archaea; Euryarchaeota; Methanococci; Methanococcales; Methanocaldococcaceae; Methanocaldococcus	PF13597.5^NRDD^Anaerobic ribonucleoside-triphosphate reductase^18-186^E:9.8e-44	.	.	COG1328^Anaerobic ribonucleoside-triphosphate reductase`COG1372^Provides the precursors necessary for DNA synthesis. Catalyzes the biosynthesis of deoxyribonucleotides from the corresponding ribonucleotides (By similarity)`ENOG4111WGK^ATP-cone domain-containing protein	KEGG:mja:MJ_0832`KO:K21636	GO:0005524^molecular_function^ATP binding`GO:0004519^molecular_function^endonuclease activity`GO:0008998^molecular_function^ribonucleoside-triphosphate reductase activity`GO:0006260^biological_process^DNA replication`GO:0016539^biological_process^intein-mediated protein splicing	GO:0008998^molecular_function^ribonucleoside-triphosphate reductase activity`GO:0016491^molecular_function^oxidoreductase activity`GO:0006260^biological_process^DNA replication`GO:0055114^biological_process^oxidation-reduction process
TRINITY_DN95766_c0_g1	TRINITY_DN95766_c0_g1_i1	.	.	TRINITY_DN95766_c0_g1_i1.p1	107-421[-]	.	.	sigP:1^25^0.696^YES	.	.	.	.	.
TRINITY_DN95778_c1_g1	TRINITY_DN95778_c1_g1_i1	LIN1_NYCCO^LIN1_NYCCO^Q:236-3,H:197-281^43.529%ID^E:7.34e-14^RecName: Full=LINE-1 reverse transcriptase homolog;^Eukaryota; Metazoa; Chordata; Craniata; Vertebrata; Euteleostomi; Mammalia; Eutheria; Euarchontoglires; Primates; Strepsirrhini; Lorisiformes; Lorisidae; Nycticebus	.	.	.	.	.	.	.	.	.	GO:0046872^molecular_function^metal ion binding`GO:0003964^molecular_function^RNA-directed DNA polymerase activity	.
TRINITY_DN95747_c0_g1	TRINITY_DN95747_c0_g1_i1	RET_MOUSE^RET_MOUSE^Q:3-326,H:480-585^50.909%ID^E:6.49e-24^RecName: Full=Proto-oncogene tyrosine-protein kinase receptor Ret;^Eukaryota; Metazoa; Chordata; Craniata; Vertebrata; Euteleostomi; Mammalia; Eutheria; Euarchontoglires; Glires; Rodentia; Myomorpha; Muroidea; Muridae; Murinae; Mus; Mus	.	TRINITY_DN95747_c0_g1_i1.p1	3-326[+]	RET_MOUSE^RET_MOUSE^Q:1-108,H:480-585^50.909%ID^E:1.76e-28^RecName: Full=Proto-oncogene tyrosine-protein kinase receptor Ret;^Eukaryota; Metazoa; Chordata; Craniata; Vertebrata; Euteleostomi; Mammalia; Eutheria; Euarchontoglires; Glires; Rodentia; Myomorpha; Muroidea; Muridae; Murinae; Mus; Mus	.	.	.	COG0515^Serine Threonine protein kinase	KEGG:mmu:19713`KO:K05126	GO:0030424^cellular_component^axon`GO:0005829^cellular_component^cytosol`GO:0030425^cellular_component^dendrite`GO:0005769^cellular_component^early endosome`GO:0010008^cellular_component^endosome membrane`GO:0005887^cellular_component^integral component of plasma membrane`GO:0043231^cellular_component^intracellular membrane-bounded organelle`GO:0045121^cellular_component^membrane raft`GO:0043025^…	.
TRINITY_DN95783_c0_g1	TRINITY_DN95783_c0_g1_i1	.	.	.	.	.	.	.	.	.	.	.	.
TRINITY_DN95783_c1_g1	TRINITY_DN95783_c1_g1_i1	.	.	.	.	.	.	.	.	.	.	.	.
TRINITY_DN95720_c0_g1	TRINITY_DN95720_c0_g1_i1	.	.	.	.	.	.	.	.	.	.	.	.
TRINITY_DN95717_c0_g1	TRINITY_DN95717_c0_g1_i1	.	.	.	.	.	.	.	.	.	.	.	.
TRINITY_DN95719_c0_g1	TRINITY_DN95719_c0_g1_i1	.	.	TRINITY_DN95719_c0_g1_i1.p1	2-310[+]	.	.	.	.	.	.	.	.
TRINITY_DN95700_c0_g1	TRINITY_DN95700_c0_g1_i1	RTN4R_MACFA^RTN4R_MACFA^Q:9-287,H:217-309^63.441%ID^E:7.59e-37^RecName: Full=Reticulon-4 receptor;^Eukaryota; Metazoa; Chordata; Craniata; Vertebrata; Euteleostomi; Mammalia; Eutheria; Euarchontoglires; Primates; Haplorrhini; Catarrhini; Cercopithecidae; Cercopithecinae; Macaca	.	TRINITY_DN95700_c0_g1_i1.p1	3-347[+]	RTN4R_MACFA^RTN4R_MACFA^Q:3-95,H:217-309^63.441%ID^E:6.83e-37^RecName: Full=Reticulon-4 receptor;^Eukaryota; Metazoa; Chordata; Craniata; Vertebrata; Euteleostomi; Mammalia; Eutheria; Euarchontoglires; Primates; Haplorrhini; Catarrhini; Cercopithecidae; Cercopithecinae; Macaca	PF13855.5^LRR_8^Leucine rich repeat^2-47^E:2.9e-10	.	.	.	KEGG:mcf:102139327`KO:K16659	GO:0031362^cellular_component^anchored component of external side of plasma membrane`GO:0044295^cellular_component^axonal growth cone`GO:0009986^cellular_component^cell surface`GO:0043198^cellular_component^dendritic shaft`GO:0005887^cellular_component^integral component of plasma membrane`GO:0045121^cellular_component^membrane raft`GO:0043005^cellular_component^neuron projection`GO:0043025^cellu…	GO:0005515^molecular_function^protein binding
TRINITY_DN95763_c0_g1	TRINITY_DN95763_c0_g1_i1	RS27L_BOVIN^RS27L_BOVIN^Q:2-223,H:11-84^86.486%ID^E:2.19e-39^RecName: Full=40S ribosomal protein S27-like;^Eukaryota; Metazoa; Chordata; Craniata; Vertebrata; Euteleostomi; Mammalia; Eutheria; Laurasiatheria; Cetartiodactyla; Ruminantia; Pecora; Bovidae; Bovinae; Bos	.	.	.	.	.	.	.	COG2051^40s ribosomal protein S27	KEGG:bta:101903478`KEGG:bta:614220`KO:K02978	GO:0022627^cellular_component^cytosolic small ribosomal subunit`GO:0046872^molecular_function^metal ion binding`GO:0003735^molecular_function^structural constituent of ribosome`GO:0000028^biological_process^ribosomal small subunit assembly`GO:0006412^biological_process^translation	.
TRINITY_DN76051_c0_g1	TRINITY_DN76051_c0_g1_i1	DHE2_NEUCR^DHE2_NEUCR^Q:219-1,H:477-549^63.014%ID^E:4.07e-26^RecName: Full=NAD-specific glutamate dehydrogenase;^Eukaryota; Fungi; Dikarya; Ascomycota; Pezizomycotina; Sordariomycetes; Sordariomycetidae; Sordariales; Sordariaceae; Neurospora	.	.	.	.	.	.	.	.	KEGG:ncr:NCU00461`KO:K15371	GO:0004352^molecular_function^glutamate dehydrogenase (NAD+) activity`GO:0019551^biological_process^glutamate catabolic process to 2-oxoglutarate	.
TRINITY_DN76023_c0_g1	TRINITY_DN76023_c0_g1_i1	.	.	.	.	.	.	.	.	.	.	.	.
TRINITY_DN76061_c0_g1	TRINITY_DN76061_c0_g1_i1	.	.	.	.	.	.	.	.	.	.	.	.
TRINITY_DN76015_c0_g1	TRINITY_DN76015_c0_g1_i1	.	.	.	.	.	.	.	.	.	.	.	.
TRINITY_DN76084_c0_g1	TRINITY_DN76084_c0_g1_i1	RTJK_DROME^RTJK_DROME^Q:318-28,H:584-686^32.692%ID^E:4.95e-07^RecName: Full=RNA-directed DNA polymerase from mobile element jockey;^Eukaryota; Metazoa; Ecdysozoa; Arthropoda; Hexapoda; Insecta; Pterygota; Neoptera; Holometabola; Diptera; Brachycera; Muscomorpha; Ephydroidea; Drosophilidae; Drosophila; Sophophora	.	TRINITY_DN76084_c0_g1_i1.p1	1-318[-]	RTJK_DROME^RTJK_DROME^Q:1-97,H:584-686^32.692%ID^E:4.45e-07^RecName: Full=RNA-directed DNA polymerase from mobile element jockey;^Eukaryota; Metazoa; Ecdysozoa; Arthropoda; Hexapoda; Insecta; Pterygota; Neoptera; Holometabola; Diptera; Brachycera; Muscomorpha; Ephydroidea; Drosophilidae; Drosophila; Sophophora	PF00078.26^RVT_1^Reverse transcriptase (RNA-dependent DNA polymerase)^1-97^E:1.7e-20	.	.	.	.	GO:0003964^molecular_function^RNA-directed DNA polymerase activity	.
TRINITY_DN76046_c0_g1	TRINITY_DN76046_c0_g1_i1	.	.	.	.	.	.	.	.	.	.	.	.
TRINITY_DN76072_c0_g1	TRINITY_DN76072_c0_g1_i1	.	.	.	.	.	.	.	.	.	.	.	.
TRINITY_DN76059_c0_g1	TRINITY_DN76059_c0_g1_i1	.	.	.	.	.	.	.	.	.	.	.	.
TRINITY_DN76088_c0_g1	TRINITY_DN76088_c0_g1_i1	.	.	.	.	.	.	.	.	.	.	.	.
TRINITY_DN76008_c0_g1	TRINITY_DN76008_c0_g1_i1	.	.	.	.	.	.	.	.	.	.	.	.
TRINITY_DN76070_c0_g1	TRINITY_DN76070_c0_g1_i1	.	.	.	.	.	.	.	.	.	.	.	.
TRINITY_DN76066_c0_g1	TRINITY_DN76066_c0_g1_i1	.	.	.	.	.	.	.	.	.	.	.	.
TRINITY_DN76094_c0_g1	TRINITY_DN76094_c0_g1_i1	LAMC2_HORSE^LAMC2_HORSE^Q:3-329,H:236-344^50.459%ID^E:3.72e-33^RecName: Full=Laminin subunit gamma-2;^Eukaryota; Metazoa; Chordata; Craniata; Vertebrata; Euteleostomi; Mammalia; Eutheria; Laurasiatheria; Perissodactyla; Equidae; Equus	.	TRINITY_DN76094_c0_g1_i1.p1	3-329[+]	LAMC2_HORSE^LAMC2_HORSE^Q:1-109,H:236-344^50.459%ID^E:3.35e-33^RecName: Full=Laminin subunit gamma-2;^Eukaryota; Metazoa; Chordata; Craniata; Vertebrata; Euteleostomi; Mammalia; Eutheria; Laurasiatheria; Perissodactyla; Equidae; Equus	PF00052.17^Laminin_B^Laminin B (Domain IV)^15-109^E:6e-19	.	.	ENOG4110QI9^heparin binding	KEGG:ecb:791245`KO:K06246	GO:0005604^cellular_component^basement membrane`GO:0008201^molecular_function^heparin binding`GO:0070831^biological_process^basement membrane assembly`GO:0007155^biological_process^cell adhesion`GO:0048731^biological_process^system development	.
TRINITY_DN16492_c0_g1	TRINITY_DN16492_c0_g1_i1	.	.	.	.	.	.	.	.	.	.	.	.
TRINITY_DN16405_c0_g1	TRINITY_DN16405_c0_g1_i1	CH602_CORDI^CH602_CORDI^Q:7-270,H:161-248^86.364%ID^E:1.52e-45^RecName: Full=60 kDa chaperonin 2 {ECO:0000255|HAMAP-Rule:MF_00600};^Bacteria; Actinobacteria; Corynebacteriales; Corynebacteriaceae; Corynebacterium	.	.	.	.	.	.	.	.	KEGG:cdi:DIP2020`KO:K04077	GO:0005737^cellular_component^cytoplasm`GO:0005524^molecular_function^ATP binding`GO:0042026^biological_process^protein refolding	.
TRINITY_DN16438_c0_g1	TRINITY_DN16438_c0_g1_i1	.	.	TRINITY_DN16438_c0_g1_i1.p1	2-349[+]	.	.	.	.	.	.	.	.
TRINITY_DN16411_c0_g1	TRINITY_DN16411_c0_g1_i1	.	.	.	.	.	.	.	.	.	.	.	.
TRINITY_DN16460_c0_g1	TRINITY_DN16460_c0_g1_i1	.	.	.	.	.	.	.	.	.	.	.	.
TRINITY_DN16434_c0_g2	TRINITY_DN16434_c0_g2_i1	S22AD_MOUSE^S22AD_MOUSE^Q:3-257,H:426-510^48.235%ID^E:3.58e-20^RecName: Full=Solute carrier family 22 member 13;^Eukaryota; Metazoa; Chordata; Craniata; Vertebrata; Euteleostomi; Mammalia; Eutheria; Euarchontoglires; Glires; Rodentia; Myomorpha; Muroidea; Muridae; Murinae; Mus; Mus	.	TRINITY_DN16434_c0_g2_i1.p1	3-332[+]	S22AD_MOUSE^S22AD_MOUSE^Q:1-103,H:426-529^43.269%ID^E:2.85e-23^RecName: Full=Solute carrier family 22 member 13;^Eukaryota; Metazoa; Chordata; Craniata; Vertebrata; Euteleostomi; Mammalia; Eutheria; Euarchontoglires; Glires; Rodentia; Myomorpha; Muroidea; Muridae; Murinae; Mus; Mus	.	.	.	ENOG410XSRI^solute carrier family 22	KEGG:mmu:102570`KO:K08209	GO:0016324^cellular_component^apical plasma membrane`GO:0070062^cellular_component^extracellular exosome`GO:0005887^cellular_component^integral component of plasma membrane`GO:0005452^molecular_function^inorganic anion exchanger activity`GO:0090416^molecular_function^nicotinate transmembrane transporter activity`GO:0015347^molecular_function^sodium-independent organic anion transmembrane transpor…	.
TRINITY_DN16497_c0_g1	TRINITY_DN16497_c0_g1_i1	SPSB1_HUMAN^SPSB1_HUMAN^Q:7-255,H:173-254^46.988%ID^E:1.73e-18^RecName: Full=SPRY domain-containing SOCS box protein 1;^Eukaryota; Metazoa; Chordata; Craniata; Vertebrata; Euteleostomi; Mammalia; Eutheria; Euarchontoglires; Primates; Haplorrhini; Catarrhini; Hominidae; Homo	.	TRINITY_DN16497_c0_g1_i1.p1	1-318[+]	SPSB4_HUMAN^SPSB4_HUMAN^Q:3-102,H:173-271^45%ID^E:1.48e-21^RecName: Full=SPRY domain-containing SOCS box protein 4;^Eukaryota; Metazoa; Chordata; Craniata; Vertebrata; Euteleostomi; Mammalia; Eutheria; Euarchontoglires; Primates; Haplorrhini; Catarrhini; Hominidae; Homo	PF00622.27^SPRY^SPRY domain^6-51^E:1.5e-05`PF07525.15^SOCS_box^SOCS box^65-102^E:0.00011	.	.	ENOG410XQC1^splA ryanodine receptor domain and SOCS box containing	KEGG:hsa:92369`KO:K10343	GO:0005829^cellular_component^cytosol`GO:0035556^biological_process^intracellular signal transduction`GO:0043687^biological_process^post-translational protein modification`GO:0016567^biological_process^protein ubiquitination	GO:0005515^molecular_function^protein binding
TRINITY_DN16469_c0_g1	TRINITY_DN16469_c0_g1_i1	TRPC_CORGL^TRPC_CORGL^Q:236-3,H:42-122^79.012%ID^E:9.91e-39^RecName: Full=Tryptophan biosynthesis protein TrpCF;^Bacteria; Actinobacteria; Corynebacteriales; Corynebacteriaceae; Corynebacterium	.	.	.	.	.	.	.	COG0134^indole-3-glycerol phosphate synthase`COG0135^N-(5'-phosphoribosyl)anthranilate isomerase	KEGG:cgb:cg3362`KEGG:cgl:NCgl2930`KO:K13498	GO:0004425^molecular_function^indole-3-glycerol-phosphate synthase activity`GO:0004640^molecular_function^phosphoribosylanthranilate isomerase activity`GO:0000162^biological_process^tryptophan biosynthetic process	.
TRINITY_DN16435_c0_g1	TRINITY_DN16435_c0_g1_i1	.	.	.	.	.	.	.	.	.	.	.	.
TRINITY_DN16414_c0_g1	TRINITY_DN16414_c0_g1_i1	.	.	.	.	.	.	.	.	.	.	.	.
TRINITY_DN16431_c0_g1	TRINITY_DN16431_c0_g1_i1	.	.	.	.	.	.	.	.	.	.	.	.
TRINITY_DN16447_c0_g1	TRINITY_DN16447_c0_g1_i1	.	.	.	.	.	.	.	.	.	.	.	.
TRINITY_DN16452_c0_g1	TRINITY_DN16452_c0_g1_i1	.	.	.	.	.	.	.	.	.	.	.	.
TRINITY_DN59917_c0_g1	TRINITY_DN59917_c0_g1_i1	.	.	.	.	.	.	.	.	.	.	.	.
TRINITY_DN59918_c0_g1	TRINITY_DN59918_c0_g1_i1	TN5P_ECOLX^TN5P_ECOLX^Q:568-26,H:153-334^31.25%ID^E:1.41e-13^RecName: Full=Transposase for transposon Tn5;^Bacteria; Proteobacteria; Gammaproteobacteria; Enterobacterales; Enterobacteriaceae; Escherichia	.	TRINITY_DN59918_c0_g1_i1.p1	2-595[-]	TN5P_ECOLX^TN5P_ECOLX^Q:10-190,H:153-334^31.25%ID^E:1.1e-15^RecName: Full=Transposase for transposon Tn5;^Bacteria; Proteobacteria; Gammaproteobacteria; Enterobacterales; Enterobacteriaceae; Escherichia	PF01609.20^DDE_Tnp_1^Transposase DDE domain^41-193^E:3e-05	.	.	.	.	GO:0003677^molecular_function^DNA binding`GO:0004519^molecular_function^endonuclease activity`GO:0046872^molecular_function^metal ion binding`GO:0004803^molecular_function^transposase activity`GO:0006313^biological_process^transposition, DNA-mediated	GO:0003677^molecular_function^DNA binding`GO:0004803^molecular_function^transposase activity`GO:0006313^biological_process^transposition, DNA-mediated
TRINITY_DN59914_c0_g1	TRINITY_DN59914_c0_g1_i1	.	.	.	.	.	.	.	.	.	.	.	.
TRINITY_DN59994_c0_g1	TRINITY_DN59994_c0_g1_i1	.	.	.	.	.	.	.	.	.	.	.	.
TRINITY_DN59993_c0_g1	TRINITY_DN59993_c0_g1_i1	MAO2_SALTY^MAO2_SALTY^Q:293-3,H:94-190^75.258%ID^E:7.11e-46^RecName: Full=NADP-dependent malic enzyme;^Bacteria; Proteobacteria; Gammaproteobacteria; Enterobacterales; Enterobacteriaceae; Salmonella	.	.	.	.	.	.	.	COG0280^phosphate acetyltransferase`COG0281^malic enzyme	KEGG:stm:STM2472`KO:K00029	GO:0004471^molecular_function^malate dehydrogenase (decarboxylating) (NAD+) activity`GO:0004473^molecular_function^malate dehydrogenase (decarboxylating) (NADP+) activity`GO:0046872^molecular_function^metal ion binding`GO:0051287^molecular_function^NAD binding`GO:0008948^molecular_function^oxaloacetate decarboxylase activity`GO:0016746^molecular_function^transferase activity, transferring acyl gr…	.
TRINITY_DN59969_c0_g1	TRINITY_DN59969_c0_g1_i1	.	.	.	.	.	.	.	.	.	.	.	.
TRINITY_DN59919_c0_g1	TRINITY_DN59919_c0_g1_i1	.	.	.	.	.	.	.	.	.	.	.	.
TRINITY_DN59980_c0_g1	TRINITY_DN59980_c0_g1_i1	.	.	.	.	.	.	.	.	.	.	.	.
TRINITY_DN59907_c0_g1	TRINITY_DN59907_c0_g1_i1	.	.	.	.	.	.	.	.	.	.	.	.
TRINITY_DN96920_c0_g1	TRINITY_DN96920_c0_g1_i2	ASPA_CORGL^ASPA_CORGL^Q:7-693,H:228-456^64.192%ID^E:1.49e-102^RecName: Full=Aspartate ammonia-lyase;^Bacteria; Actinobacteria; Corynebacteriales; Corynebacteriaceae; Corynebacterium	.	TRINITY_DN96920_c0_g1_i2.p1	1-693[+]	ASPA_CORGL^ASPA_CORGL^Q:3-231,H:228-456^64.192%ID^E:1.34e-102^RecName: Full=Aspartate ammonia-lyase;^Bacteria; Actinobacteria; Corynebacteriales; Corynebacteriaceae; Corynebacterium	PF00206.19^Lyase_1^Lyase^2-171^E:1.1e-56	.	.	COG1027^Aspartate ammonia-lyase	KEGG:cgb:cg1697`KEGG:cgl:NCgl1446`KO:K01744	GO:0008797^molecular_function^aspartate ammonia-lyase activity`GO:0006531^biological_process^aspartate metabolic process`GO:0006099^biological_process^tricarboxylic acid cycle	.
TRINITY_DN96907_c0_g1	TRINITY_DN96907_c0_g1_i1	.	.	.	.	.	.	.	.	.	.	.	.
TRINITY_DN96907_c0_g1	TRINITY_DN96907_c0_g1_i2	.	.	.	.	.	.	.	.	.	.	.	.
TRINITY_DN96915_c0_g1	TRINITY_DN96915_c0_g1_i1	VP13B_HUMAN^VP13B_HUMAN^Q:1-1272,H:2311-2726^64.706%ID^E:1.66e-180^RecName: Full=Vacuolar protein sorting-associated protein 13B;^Eukaryota; Metazoa; Chordata; Craniata; Vertebrata; Euteleostomi; Mammalia; Eutheria; Euarchontoglires; Primates; Haplorrhini; Catarrhini; Hominidae; Homo	.	TRINITY_DN96915_c0_g1_i1.p1	1-1272[+]	VP13B_HUMAN^VP13B_HUMAN^Q:1-424,H:2311-2726^64.941%ID^E:0^RecName: Full=Vacuolar protein sorting-associated protein 13B;^Eukaryota; Metazoa; Chordata; Craniata; Vertebrata; Euteleostomi; Mammalia; Eutheria; Euarchontoglires; Primates; Haplorrhini; Catarrhini; Hominidae; Homo	PF06650.11^SHR-BD^SHR-binding domain of vacuolar-sorting associated protein 13^329-413^E:5.4e-09	.	.	COG5043^Vacuolar Protein	KEGG:hsa:157680`KO:K19526	GO:0015031^biological_process^protein transport	.
TRINITY_DN96913_c0_g1	TRINITY_DN96913_c0_g1_i1	.	.	.	.	.	.	.	.	.	.	.	.
TRINITY_DN96917_c0_g1	TRINITY_DN96917_c0_g1_i1	.	.	.	.	.	.	.	.	.	.	.	.
TRINITY_DN96906_c0_g1	TRINITY_DN96906_c0_g1_i1	TENS_CHICK^TENS_CHICK^Q:1-369,H:303-440^55.797%ID^E:1.6e-47^RecName: Full=Tensin;^Eukaryota; Metazoa; Chordata; Craniata; Vertebrata; Euteleostomi; Archelosauria; Archosauria; Dinosauria; Saurischia; Theropoda; Coelurosauria; Aves; Neognathae; Galloanserae; Galliformes; Phasianidae; Phasianinae; Gallus	.	TRINITY_DN96906_c0_g1_i1.p1	1-681[+]	TENS_CHICK^TENS_CHICK^Q:1-123,H:303-440^55.797%ID^E:1.93e-47^RecName: Full=Tensin;^Eukaryota; Metazoa; Chordata; Craniata; Vertebrata; Euteleostomi; Archelosauria; Archosauria; Dinosauria; Saurischia; Theropoda; Coelurosauria; Aves; Neognathae; Galloanserae; Galliformes; Phasianidae; Phasianinae; Gallus	PF10409.8^PTEN_C2^C2 domain of PTEN tumour-suppressor protein^1-57^E:1.5e-11	.	.	COG2453^dual specificity phosphatase	KEGG:gga:396439`KO:K18080	GO:0005912^cellular_component^adherens junction`GO:0009986^cellular_component^cell surface`GO:0005737^cellular_component^cytoplasm`GO:0005856^cellular_component^cytoskeleton`GO:0003779^molecular_function^actin binding	.
TRINITY_DN96906_c1_g1	TRINITY_DN96906_c1_g1_i1	TNS2_HUMAN^TNS2_HUMAN^Q:337-2,H:124-235^68.75%ID^E:8.24e-55^RecName: Full=Tensin-2;^Eukaryota; Metazoa; Chordata; Craniata; Vertebrata; Euteleostomi; Mammalia; Eutheria; Euarchontoglires; Primates; Haplorrhini; Catarrhini; Hominidae; Homo	.	TRINITY_DN96906_c1_g1_i1.p1	2-340[-]	TNS2_HUMAN^TNS2_HUMAN^Q:2-113,H:124-235^68.75%ID^E:7.41e-55^RecName: Full=Tensin-2;^Eukaryota; Metazoa; Chordata; Craniata; Vertebrata; Euteleostomi; Mammalia; Eutheria; Euarchontoglires; Primates; Haplorrhini; Catarrhini; Hominidae; Homo	.	.	.	ENOG410YFRV^tensin like C1 domain containing phosphatase (tensin 2)	KEGG:hsa:23371`KO:K18080	GO:0005925^cellular_component^focal adhesion`GO:0005622^cellular_component^intracellular`GO:0005886^cellular_component^plasma membrane`GO:0019900^molecular_function^kinase binding`GO:0046872^molecular_function^metal ion binding`GO:0004721^molecular_function^phosphoprotein phosphatase activity`GO:0019725^biological_process^cellular homeostasis`GO:0032963^biological_process^collagen metabolic proce…	.
TRINITY_DN96922_c0_g1	TRINITY_DN96922_c0_g1_i1	.	.	TRINITY_DN96922_c0_g1_i1.p3	87-746[-]	.	.	.	ExpAA=39.29^PredHel=2^Topology=i12-34o54-76i	.	.	.	.
TRINITY_DN96998_c0_g2	TRINITY_DN96998_c0_g2_i1	.	.	.	.	.	.	.	.	.	.	.	.
TRINITY_DN96962_c0_g1	TRINITY_DN96962_c0_g1_i1	.	.	TRINITY_DN96962_c0_g1_i1.p1	1-351[+]	.	PF07679.15^I-set^Immunoglobulin I-set domain^27-115^E:7.4e-06	sigP:1^20^0.739^YES	.	.	.	.	.
TRINITY_DN96944_c0_g1	TRINITY_DN96944_c0_g1_i1	.	.	.	.	.	.	.	.	.	.	.	.
TRINITY_DN96916_c0_g1	TRINITY_DN96916_c0_g1_i1	.	.	.	.	.	.	.	.	.	.	.	.
TRINITY_DN96948_c0_g1	TRINITY_DN96948_c0_g1_i1	.	.	.	.	.	.	.	.	.	.	.	.
TRINITY_DN96937_c0_g1	TRINITY_DN96937_c0_g1_i1	.	.	.	.	.	.	.	.	.	.	.	.
TRINITY_DN96982_c0_g1	TRINITY_DN96982_c0_g1_i1	.	.	.	.	.	.	.	.	.	.	.	.
TRINITY_DN96976_c0_g1	TRINITY_DN96976_c0_g1_i1	.	.	.	.	.	.	.	.	.	.	.	.
TRINITY_DN96986_c0_g1	TRINITY_DN96986_c0_g1_i1	.	.	.	.	.	.	.	.	.	.	.	.
TRINITY_DN96973_c0_g1	TRINITY_DN96973_c0_g1_i1	.	.	.	.	.	.	.	.	.	.	.	.
TRINITY_DN96997_c0_g1	TRINITY_DN96997_c0_g1_i2	LOX12_HUMAN^LOX12_HUMAN^Q:14-418,H:492-626^37.037%ID^E:6.98e-28^RecName: Full=Arachidonate 12-lipoxygenase, 12S-type;^Eukaryota; Metazoa; Chordata; Craniata; Vertebrata; Euteleostomi; Mammalia; Eutheria; Euarchontoglires; Primates; Haplorrhini; Catarrhini; Hominidae; Homo	.	TRINITY_DN96997_c0_g1_i2.p1	2-484[+]	LOX12_HUMAN^LOX12_HUMAN^Q:5-161,H:492-648^36.943%ID^E:8.16e-35^RecName: Full=Arachidonate 12-lipoxygenase, 12S-type;^Eukaryota; Metazoa; Chordata; Craniata; Vertebrata; Euteleostomi; Mammalia; Eutheria; Euarchontoglires; Primates; Haplorrhini; Catarrhini; Hominidae; Homo	PF00305.18^Lipoxygenase^Lipoxygenase^2-159^E:1.4e-22	.	.	ENOG410YN4N^Plant lipoxygenase may be involved in a number of diverse aspects of plant physiology including growth and development, pest resistance, and senescence or responses to wounding (By similarity)	KEGG:hsa:239`KO:K00458	GO:0005737^cellular_component^cytoplasm`GO:0005829^cellular_component^cytosol`GO:0070062^cellular_component^extracellular exosome`GO:0016020^cellular_component^membrane`GO:0042383^cellular_component^sarcolemma`GO:0004052^molecular_function^arachidonate 12-lipoxygenase activity`GO:0051120^molecular_function^hepoxilin A3 synthase activity`GO:0047977^molecular_function^hepoxilin-epoxide hydrolase ac…	GO:0016702^molecular_function^oxidoreductase activity, acting on single donors with incorporation of molecular oxygen, incorporation of two atoms of oxygen`GO:0046872^molecular_function^metal ion binding`GO:0055114^biological_process^oxidation-reduction process
TRINITY_DN96997_c0_g1	TRINITY_DN96997_c0_g1_i3	LX15B_HUMAN^LX15B_HUMAN^Q:6-272,H:480-569^41.111%ID^E:5.39e-22^RecName: Full=Arachidonate 15-lipoxygenase B;^Eukaryota; Metazoa; Chordata; Craniata; Vertebrata; Euteleostomi; Mammalia; Eutheria; Euarchontoglires; Primates; Haplorrhini; Catarrhini; Hominidae; Homo	.	.	.	.	.	.	.	ENOG410YN4N^Plant lipoxygenase may be involved in a number of diverse aspects of plant physiology including growth and development, pest resistance, and senescence or responses to wounding (By similarity)	KEGG:hsa:247`KO:K08022	GO:0005856^cellular_component^cytoskeleton`GO:0005829^cellular_component^cytosol`GO:0070062^cellular_component^extracellular exosome`GO:0019898^cellular_component^extrinsic component of membrane`GO:0005622^cellular_component^intracellular`GO:0016020^cellular_component^membrane`GO:0005634^cellular_component^nucleus`GO:0005886^cellular_component^plasma membrane`GO:0050473^molecular_function^arachid…	.
TRINITY_DN96905_c0_g1	TRINITY_DN96905_c0_g1_i1	F227B_MACFA^F227B_MACFA^Q:21-488,H:151-306^43.949%ID^E:2.79e-36^RecName: Full=Protein FAM227B;^Eukaryota; Metazoa; Chordata; Craniata; Vertebrata; Euteleostomi; Mammalia; Eutheria; Euarchontoglires; Primates; Haplorrhini; Catarrhini; Cercopithecidae; Cercopithecinae; Macaca	.	TRINITY_DN96905_c0_g1_i1.p1	3-518[+]	F227B_MACFA^F227B_MACFA^Q:7-162,H:151-306^43.949%ID^E:2.51e-36^RecName: Full=Protein FAM227B;^Eukaryota; Metazoa; Chordata; Craniata; Vertebrata; Euteleostomi; Mammalia; Eutheria; Euarchontoglires; Primates; Haplorrhini; Catarrhini; Cercopithecidae; Cercopithecinae; Macaca	PF14922.5^FWWh^Protein of unknown function^26-160^E:4.6e-43	.	.	.	.	.	.
TRINITY_DN96905_c0_g2	TRINITY_DN96905_c0_g2_i1	F227B_RAT^F227B_RAT^Q:47-433,H:332-448^25.385%ID^E:4.57e-07^RecName: Full=Protein FAM227B;^Eukaryota; Metazoa; Chordata; Craniata; Vertebrata; Euteleostomi; Mammalia; Eutheria; Euarchontoglires; Glires; Rodentia; Myomorpha; Muroidea; Muridae; Murinae; Rattus	.	TRINITY_DN96905_c0_g2_i1.p1	2-439[+]	F227B_RAT^F227B_RAT^Q:36-141,H:339-445^26.168%ID^E:2.14e-07^RecName: Full=Protein FAM227B;^Eukaryota; Metazoa; Chordata; Craniata; Vertebrata; Euteleostomi; Mammalia; Eutheria; Euarchontoglires; Glires; Rodentia; Myomorpha; Muroidea; Muridae; Murinae; Rattus	.	.	.	ENOG4111JGR^family with sequence similarity 227, member B	KEGG:rno:296118	.	.
TRINITY_DN96914_c2_g1	TRINITY_DN96914_c2_g1_i1	.	.	.	.	.	.	.	.	.	.	.	.
TRINITY_DN96975_c0_g1	TRINITY_DN96975_c0_g1_i1	ACNB_PSEAE^ACNB_PSEAE^Q:3-272,H:664-753^94.444%ID^E:2.62e-53^RecName: Full=Aconitate hydratase B {ECO:0000250|UniProtKB:P36683};^Bacteria; Proteobacteria; Gammaproteobacteria; Pseudomonadales; Pseudomonadaceae; Pseudomonas	.	.	.	.	.	.	.	COG1049^Aconitate hydratase 2	KEGG:pae:PA1787`KO:K01682	GO:0005829^cellular_component^cytosol`GO:0047456^molecular_function^2-methylisocitrate dehydratase activity`GO:0051539^molecular_function^4 iron, 4 sulfur cluster binding`GO:0003994^molecular_function^aconitate hydratase activity`GO:0046872^molecular_function^metal ion binding`GO:0003730^molecular_function^mRNA 3'-UTR binding`GO:0003729^molecular_function^mRNA binding`GO:0019629^biological_proces…	.
TRINITY_DN96975_c0_g1	TRINITY_DN96975_c0_g1_i2	ACNB_PSEAE^ACNB_PSEAE^Q:3-206,H:664-731^91.176%ID^E:5.2e-36^RecName: Full=Aconitate hydratase B {ECO:0000250|UniProtKB:P36683};^Bacteria; Proteobacteria; Gammaproteobacteria; Pseudomonadales; Pseudomonadaceae; Pseudomonas	.	.	.	.	.	.	.	COG1049^Aconitate hydratase 2	KEGG:pae:PA1787`KO:K01682	GO:0005829^cellular_component^cytosol`GO:0047456^molecular_function^2-methylisocitrate dehydratase activity`GO:0051539^molecular_function^4 iron, 4 sulfur cluster binding`GO:0003994^molecular_function^aconitate hydratase activity`GO:0046872^molecular_function^metal ion binding`GO:0003730^molecular_function^mRNA 3'-UTR binding`GO:0003729^molecular_function^mRNA binding`GO:0019629^biological_proces…	.
TRINITY_DN96969_c0_g1	TRINITY_DN96969_c0_g1_i1	.	.	.	.	.	.	.	.	.	.	.	.
TRINITY_DN96969_c0_g2	TRINITY_DN96969_c0_g2_i1	.	.	.	.	.	.	.	.	.	.	.	.
TRINITY_DN96950_c0_g1	TRINITY_DN96950_c0_g1_i1	HS12A_MOUSE^HS12A_MOUSE^Q:3-263,H:30-116^80.46%ID^E:7.41e-44^RecName: Full=Heat shock 70 kDa protein 12A;^Eukaryota; Metazoa; Chordata; Craniata; Vertebrata; Euteleostomi; Mammalia; Eutheria; Euarchontoglires; Glires; Rodentia; Myomorpha; Muroidea; Muridae; Murinae; Mus; Mus	.	.	.	.	.	.	.	COG0443^Heat shock protein	KEGG:mmu:73442	GO:0070062^cellular_component^extracellular exosome`GO:0005524^molecular_function^ATP binding	.
TRINITY_DN96943_c0_g1	TRINITY_DN96943_c0_g1_i1	GLMN_HUMAN^GLMN_HUMAN^Q:106-456,H:143-256^35.246%ID^E:2.54e-18^RecName: Full=Glomulin;^Eukaryota; Metazoa; Chordata; Craniata; Vertebrata; Euteleostomi; Mammalia; Eutheria; Euarchontoglires; Primates; Haplorrhini; Catarrhini; Hominidae; Homo	.	TRINITY_DN96943_c0_g1_i1.p1	1-456[+]	GLMN_HUMAN^GLMN_HUMAN^Q:9-152,H:118-256^34.228%ID^E:7.15e-22^RecName: Full=Glomulin;^Eukaryota; Metazoa; Chordata; Craniata; Vertebrata; Euteleostomi; Mammalia; Eutheria; Euarchontoglires; Primates; Haplorrhini; Catarrhini; Hominidae; Homo	.	.	.	ENOG410YJ4Z^Glomulin, FKBP associated protein	KEGG:hsa:11146	GO:0031462^cellular_component^Cul2-RING ubiquitin ligase complex`GO:0031463^cellular_component^Cul3-RING ubiquitin ligase complex`GO:0031464^cellular_component^Cul4A-RING E3 ubiquitin ligase complex`GO:0031461^cellular_component^cullin-RING ubiquitin ligase complex`GO:0005737^cellular_component^cytoplasm`GO:0005622^cellular_component^intracellular`GO:0005171^molecular_function^hepatocyte growth f…	.
TRINITY_DN96955_c0_g1	TRINITY_DN96955_c0_g1_i1	GOPC_MOUSE^GOPC_MOUSE^Q:310-1536,H:29-437^79.218%ID^E:0^RecName: Full=Golgi-associated PDZ and coiled-coil motif-containing protein;^Eukaryota; Metazoa; Chordata; Craniata; Vertebrata; Euteleostomi; Mammalia; Eutheria; Euarchontoglires; Glires; Rodentia; Myomorpha; Muroidea; Muridae; Murinae; Mus; Mus	.	TRINITY_DN96955_c0_g1_i1.p1	256-1605[+]	GOPC_HUMAN^GOPC_HUMAN^Q:9-440,H:19-449^78.241%ID^E:0^RecName: Full=Golgi-associated PDZ and coiled-coil motif-containing protein;^Eukaryota; Metazoa; Chordata; Craniata; Vertebrata; Euteleostomi; Mammalia; Eutheria; Euarchontoglires; Primates; Haplorrhini; Catarrhini; Hominidae; Homo	PF00595.23^PDZ^PDZ domain (Also known as DHR or GLGF)^280-358^E:1.4e-13	.	.	ENOG410XT8J^Golgi-associated PDZ and coiled-coil motif containing	KEGG:hsa:57120	GO:0030054^cellular_component^cell junction`GO:0005737^cellular_component^cytoplasm`GO:0030425^cellular_component^dendrite`GO:0005794^cellular_component^Golgi apparatus`GO:0000139^cellular_component^Golgi membrane`GO:0030660^cellular_component^Golgi-associated vesicle membrane`GO:0005765^cellular_component^lysosomal membrane`GO:0016020^cellular_component^membrane`GO:0005886^cellular_component^pla…	GO:0005515^molecular_function^protein binding
TRINITY_DN96955_c0_g1	TRINITY_DN96955_c0_g1_i2	GOPC_MOUSE^GOPC_MOUSE^Q:310-1512,H:29-437^77.995%ID^E:0^RecName: Full=Golgi-associated PDZ and coiled-coil motif-containing protein;^Eukaryota; Metazoa; Chordata; Craniata; Vertebrata; Euteleostomi; Mammalia; Eutheria; Euarchontoglires; Glires; Rodentia; Myomorpha; Muroidea; Muridae; Murinae; Mus; Mus	.	TRINITY_DN96955_c0_g1_i2.p1	256-1581[+]	GOPC_HUMAN^GOPC_HUMAN^Q:9-432,H:19-449^77.315%ID^E:0^RecName: Full=Golgi-associated PDZ and coiled-coil motif-containing protein;^Eukaryota; Metazoa; Chordata; Craniata; Vertebrata; Euteleostomi; Mammalia; Eutheria; Euarchontoglires; Primates; Haplorrhini; Catarrhini; Hominidae; Homo	PF00595.23^PDZ^PDZ domain (Also known as DHR or GLGF)^272-350^E:1.3e-13	.	.	ENOG410XT8J^Golgi-associated PDZ and coiled-coil motif containing	KEGG:hsa:57120	GO:0030054^cellular_component^cell junction`GO:0005737^cellular_component^cytoplasm`GO:0030425^cellular_component^dendrite`GO:0005794^cellular_component^Golgi apparatus`GO:0000139^cellular_component^Golgi membrane`GO:0030660^cellular_component^Golgi-associated vesicle membrane`GO:0005765^cellular_component^lysosomal membrane`GO:0016020^cellular_component^membrane`GO:0005886^cellular_component^pla…	GO:0005515^molecular_function^protein binding
TRINITY_DN96933_c0_g1	TRINITY_DN96933_c0_g1_i1	TEX9_HUMAN^TEX9_HUMAN^Q:45-1220,H:1-391^49.752%ID^E:3.21e-115^RecName: Full=Testis-expressed protein 9;^Eukaryota; Metazoa; Chordata; Craniata; Vertebrata; Euteleostomi; Mammalia; Eutheria; Euarchontoglires; Primates; Haplorrhini; Catarrhini; Hominidae; Homo	.	TRINITY_DN96933_c0_g1_i1.p1	45-1223[+]	TEX9_HUMAN^TEX9_HUMAN^Q:1-392,H:1-391^50.495%ID^E:7.74e-123^RecName: Full=Testis-expressed protein 9;^Eukaryota; Metazoa; Chordata; Craniata; Vertebrata; Euteleostomi; Mammalia; Eutheria; Euarchontoglires; Primates; Haplorrhini; Catarrhini; Hominidae; Homo	.	.	.	ENOG41102ZI^Testis expressed 9	KEGG:hsa:374618	.	.
TRINITY_DN96991_c0_g1	TRINITY_DN96991_c0_g1_i1	.	.	.	.	.	.	.	.	.	.	.	.
TRINITY_DN96927_c0_g2	TRINITY_DN96927_c0_g2_i1	SEM5B_HUMAN^SEM5B_HUMAN^Q:1-411,H:399-539^68.085%ID^E:4.9e-63^RecName: Full=Semaphorin-5B;^Eukaryota; Metazoa; Chordata; Craniata; Vertebrata; Euteleostomi; Mammalia; Eutheria; Euarchontoglires; Primates; Haplorrhini; Catarrhini; Hominidae; Homo	.	TRINITY_DN96927_c0_g2_i1.p1	1-411[+]	SEM5B_HUMAN^SEM5B_HUMAN^Q:1-137,H:399-539^68.085%ID^E:4.41e-63^RecName: Full=Semaphorin-5B;^Eukaryota; Metazoa; Chordata; Craniata; Vertebrata; Euteleostomi; Mammalia; Eutheria; Euarchontoglires; Primates; Haplorrhini; Catarrhini; Hominidae; Homo	PF01403.18^Sema^Sema domain^1-132^E:3.6e-25	.	.	ENOG410XQZC^Sema domain, immunoglobulin domain (Ig), transmembrane domain (TM) and short cytoplasmic domain, (Semaphorin)	KEGG:hsa:54437`KO:K06841	GO:0005615^cellular_component^extracellular space`GO:0016021^cellular_component^integral component of membrane`GO:0038191^molecular_function^neuropilin binding`GO:0048675^biological_process^axon extension`GO:0050908^biological_process^detection of light stimulus involved in visual perception`GO:0050919^biological_process^negative chemotaxis`GO:0097485^biological_process^neuron projection guidance	GO:0005515^molecular_function^protein binding
TRINITY_DN96927_c0_g3	TRINITY_DN96927_c0_g3_i1	SEM5B_MOUSE^SEM5B_MOUSE^Q:2-850,H:571-853^66.784%ID^E:2.73e-124^RecName: Full=Semaphorin-5B;^Eukaryota; Metazoa; Chordata; Craniata; Vertebrata; Euteleostomi; Mammalia; Eutheria; Euarchontoglires; Glires; Rodentia; Myomorpha; Muroidea; Muridae; Murinae; Mus; Mus`SEM5B_MOUSE^SEM5B_MOUSE^Q:20-388,H:818-939^39.844%ID^E:2.17e-15^RecName: Full=Semaphorin-5B;^Eukaryota; Metazoa; Chordata; Craniata; Ver…	.	TRINITY_DN96927_c0_g3_i1.p1	2-922[+]	SEM5B_MOUSE^SEM5B_MOUSE^Q:1-298,H:571-868^67.45%ID^E:6.94e-141^RecName: Full=Semaphorin-5B;^Eukaryota; Metazoa; Chordata; Craniata; Vertebrata; Euteleostomi; Mammalia; Eutheria; Euarchontoglires; Glires; Rodentia; Myomorpha; Muroidea; Muridae; Murinae; Mus; Mus`SEM5B_MOUSE^SEM5B_MOUSE^Q:7-129,H:818-939^39.844%ID^E:5.97e-15^RecName: Full=Semaphorin-5B;^Eukaryota; Metazoa; Chordata; Craniata; Verte…	PF00090.18^TSP_1^Thrombospondin type 1 domain^41-91^E:1.9e-13`PF00090.18^TSP_1^Thrombospondin type 1 domain^99-142^E:1.1e-06`PF00090.18^TSP_1^Thrombospondin type 1 domain^229-279^E:2.2e-09	.	.	ENOG410XQZC^Sema domain, immunoglobulin domain (Ig), transmembrane domain (TM) and short cytoplasmic domain, (Semaphorin)	KEGG:mmu:20357`KO:K06841	GO:0005615^cellular_component^extracellular space`GO:0016021^cellular_component^integral component of membrane`GO:0038191^molecular_function^neuropilin binding`GO:0048675^biological_process^axon extension`GO:0050908^biological_process^detection of light stimulus involved in visual perception`GO:0050919^biological_process^negative chemotaxis`GO:1990138^biological_process^neuron projection extensio…	.
TRINITY_DN96951_c0_g1	TRINITY_DN96951_c0_g1_i1	.	.	.	.	.	.	.	.	.	.	.	.
TRINITY_DN96951_c0_g2	TRINITY_DN96951_c0_g2_i1	.	.	.	.	.	.	.	.	.	.	.	.
TRINITY_DN96951_c0_g3	TRINITY_DN96951_c0_g3_i1	.	.	.	.	.	.	.	.	.	.	.	.
TRINITY_DN96981_c0_g1	TRINITY_DN96981_c0_g1_i1	.	.	.	.	.	.	.	.	.	.	.	.
TRINITY_DN96981_c0_g2	TRINITY_DN96981_c0_g2_i1	.	.	.	.	.	.	.	.	.	.	.	.
TRINITY_DN96903_c0_g1	TRINITY_DN96903_c0_g1_i1	.	.	.	.	.	.	.	.	.	.	.	.
TRINITY_DN96974_c0_g1	TRINITY_DN96974_c0_g1_i1	.	.	.	.	.	.	.	.	.	.	.	.
TRINITY_DN96945_c0_g1	TRINITY_DN96945_c0_g1_i2	.	.	.	.	.	.	.	.	.	.	.	.
TRINITY_DN96958_c0_g1	TRINITY_DN96958_c0_g1_i1	HBB2_GOBGI^HBB2_GOBGI^Q:29-466,H:1-146^95.89%ID^E:1.23e-102^RecName: Full=Hemoglobin subunit beta-2;^Eukaryota; Metazoa; Chordata; Craniata; Vertebrata; Euteleostomi; Actinopterygii; Neopterygii; Teleostei; Neoteleostei; Acanthomorphata; Eupercaria; Perciformes; Notothenioidei; Nototheniidae; Gobionotothen	.	TRINITY_DN96958_c0_g1_i1.p1	26-469[+]	HBB2_GOBGI^HBB2_GOBGI^Q:2-147,H:1-146^95.89%ID^E:2.44e-103^RecName: Full=Hemoglobin subunit beta-2;^Eukaryota; Metazoa; Chordata; Craniata; Vertebrata; Euteleostomi; Actinopterygii; Neopterygii; Teleostei; Neoteleostei; Acanthomorphata; Eupercaria; Perciformes; Notothenioidei; Nototheniidae; Gobionotothen	PF00042.21^Globin^Globin^8-112^E:9.3e-26	.	.	.	.	GO:0005833^cellular_component^hemoglobin complex`GO:0020037^molecular_function^heme binding`GO:0005506^molecular_function^iron ion binding`GO:0019825^molecular_function^oxygen binding`GO:0005344^molecular_function^oxygen carrier activity	GO:0020037^molecular_function^heme binding
TRINITY_DN96985_c0_g1	TRINITY_DN96985_c0_g1_i1	POLX_TOBAC^POLX_TOBAC^Q:1-168,H:927-982^75%ID^E:4.57e-22^RecName: Full=Retrovirus-related Pol polyprotein from transposon TNT 1-94;^Eukaryota; Viridiplantae; Streptophyta; Embryophyta; Tracheophyta; Spermatophyta; Magnoliophyta; eudicotyledons; Gunneridae; Pentapetalae; asterids; lamiids; Solanales; Solanaceae; Nicotianoideae; Nicotianeae; Nicotiana	.	.	.	.	.	.	.	.	.	GO:0004190^molecular_function^aspartic-type endopeptidase activity`GO:0004519^molecular_function^endonuclease activity`GO:0003676^molecular_function^nucleic acid binding`GO:0003964^molecular_function^RNA-directed DNA polymerase activity`GO:0008270^molecular_function^zinc ion binding`GO:0015074^biological_process^DNA integration	.
TRINITY_DN96977_c0_g1	TRINITY_DN96977_c0_g1_i1	.	.	.	.	.	.	.	.	.	.	.	.
TRINITY_DN96977_c1_g1	TRINITY_DN96977_c1_g1_i1	.	.	.	.	.	.	.	.	.	.	.	.
TRINITY_DN96925_c0_g1	TRINITY_DN96925_c0_g1_i1	.	.	.	.	.	.	.	.	.	.	.	.
TRINITY_DN96956_c0_g1	TRINITY_DN96956_c0_g1_i1	PMP22_MOUSE^PMP22_MOUSE^Q:294-725,H:12-160^53.691%ID^E:7.26e-36^RecName: Full=Peripheral myelin protein 22;^Eukaryota; Metazoa; Chordata; Craniata; Vertebrata; Euteleostomi; Mammalia; Eutheria; Euarchontoglires; Glires; Rodentia; Myomorpha; Muroidea; Muridae; Murinae; Mus; Mus	.	TRINITY_DN96956_c0_g1_i1.p1	129-728[+]	PMP22_RAT^PMP22_RAT^Q:56-199,H:12-160^53.691%ID^E:1.26e-47^RecName: Full=Peripheral myelin protein 22;^Eukaryota; Metazoa; Chordata; Craniata; Vertebrata; Euteleostomi; Mammalia; Eutheria; Euarchontoglires; Glires; Rodentia; Myomorpha; Muroidea; Muridae; Murinae; Rattus	PF00822.19^PMP22_Claudin^PMP-22/EMP/MP20/Claudin family^45-192^E:4e-38	.	ExpAA=90.06^PredHel=4^Topology=i46-68o104-126i139-161o176-195i	ENOG4111SX3^peripheral myelin protein 22	KEGG:rno:24660`KO:K19289	GO:0005923^cellular_component^bicellular tight junction`GO:0043218^cellular_component^compact myelin`GO:0016021^cellular_component^integral component of membrane`GO:0005886^cellular_component^plasma membrane`GO:0032060^biological_process^bleb assembly`GO:0007050^biological_process^cell cycle arrest`GO:0008219^biological_process^cell death`GO:0030154^biological_process^cell differentiation`GO:0032…	GO:0016021^cellular_component^integral component of membrane
TRINITY_DN96956_c0_g2	TRINITY_DN96956_c0_g2_i1	.	.	.	.	.	.	.	.	.	.	.	.
TRINITY_DN96900_c0_g1	TRINITY_DN96900_c0_g1_i1	.	.	.	.	.	.	.	.	.	.	.	.
TRINITY_DN96900_c0_g1	TRINITY_DN96900_c0_g1_i2	.	.	.	.	.	.	.	.	.	.	.	.
TRINITY_DN96934_c0_g1	TRINITY_DN96934_c0_g1_i1	.	.	.	.	.	.	.	.	.	.	.	.
TRINITY_DN96931_c0_g1	TRINITY_DN96931_c0_g1_i1	VGFR1_CHICK^VGFR1_CHICK^Q:1-1230,H:838-1280^57.562%ID^E:1.94e-147^RecName: Full=Vascular endothelial growth factor receptor 1;^Eukaryota; Metazoa; Chordata; Craniata; Vertebrata; Euteleostomi; Archelosauria; Archosauria; Dinosauria; Saurischia; Theropoda; Coelurosauria; Aves; Neognathae; Galloanserae; Galliformes; Phasianidae; Phasianinae; Gallus	.	TRINITY_DN96931_c0_g1_i1.p1	49-1305[+]	VGFR1_CHICK^VGFR1_CHICK^Q:1-394,H:854-1280^58.314%ID^E:9.32e-149^RecName: Full=Vascular endothelial growth factor receptor 1;^Eukaryota; Metazoa; Chordata; Craniata; Vertebrata; Euteleostomi; Archelosauria; Archosauria; Dinosauria; Saurischia; Theropoda; Coelurosauria; Aves; Neognathae; Galloanserae; Galliformes; Phasianidae; Phasianinae; Gallus	PF07714.16^Pkinase_Tyr^Protein tyrosine kinase^1-277^E:5.5e-91`PF00069.24^Pkinase^Protein kinase domain^120-275^E:2.4e-28	.	.	COG0515^Serine Threonine protein kinase	KEGG:gga:374100`KO:K05096	GO:0005768^cellular_component^endosome`GO:0005576^cellular_component^extracellular region`GO:0005887^cellular_component^integral component of plasma membrane`GO:0005524^molecular_function^ATP binding`GO:0005021^molecular_function^vascular endothelial growth factor-activated receptor activity`GO:0001525^biological_process^angiogenesis`GO:0030154^biological_process^cell differentiation`GO:0006935^b…	GO:0004672^molecular_function^protein kinase activity`GO:0006468^biological_process^protein phosphorylation`GO:0005524^molecular_function^ATP binding
TRINITY_DN96987_c0_g2	TRINITY_DN96987_c0_g2_i1	.	.	.	.	.	.	.	.	.	.	.	.
TRINITY_DN96970_c0_g1	TRINITY_DN96970_c0_g1_i1	CLCF1_MOUSE^CLCF1_MOUSE^Q:315-539,H:38-110^52%ID^E:3.29e-09^RecName: Full=Cardiotrophin-like cytokine factor 1;^Eukaryota; Metazoa; Chordata; Craniata; Vertebrata; Euteleostomi; Mammalia; Eutheria; Euarchontoglires; Glires; Rodentia; Myomorpha; Muroidea; Muridae; Murinae; Mus; Mus	.	TRINITY_DN96970_c0_g1_i1.p1	207-542[+]	CLCF1_MOUSE^CLCF1_MOUSE^Q:38-111,H:39-110^52.703%ID^E:3.35e-21^RecName: Full=Cardiotrophin-like cytokine factor 1;^Eukaryota; Metazoa; Chordata; Craniata; Vertebrata; Euteleostomi; Mammalia; Eutheria; Euarchontoglires; Glires; Rodentia; Myomorpha; Muroidea; Muridae; Murinae; Mus; Mus	.	sigP:1^22^0.587^YES	.	ENOG4111HCM^cardiotrophin-like cytokine factor 1	KEGG:mmu:56708`KO:K05421	GO:0097059^cellular_component^CNTFR-CLCF1 complex`GO:0097058^cellular_component^CRLF-CLCF1 complex`GO:0070062^cellular_component^extracellular exosome`GO:0005576^cellular_component^extracellular region`GO:0005622^cellular_component^intracellular`GO:0005127^molecular_function^ciliary neurotrophic factor receptor binding`GO:0005125^molecular_function^cytokine activity`GO:0046982^molecular_function^…	.
TRINITY_DN96928_c0_g3	TRINITY_DN96928_c0_g3_i1	POL_AVIRE^POL_AVIRE^Q:127-864,H:708-979^24.549%ID^E:2.06e-13^RecName: Full=Gag-Pol polyprotein;^Viruses; Retro-transcribing viruses; Retroviridae; Orthoretrovirinae; Gammaretrovirus	.	TRINITY_DN96928_c0_g3_i1.p1	505-855[+]	POL_AVIRE^POL_AVIRE^Q:10-115,H:868-974^27.778%ID^E:2.29e-07^RecName: Full=Gag-Pol polyprotein;^Viruses; Retro-transcribing viruses; Retroviridae; Orthoretrovirinae; Gammaretrovirus	PF00665.25^rve^Integrase core domain^9-115^E:5.4e-12	.	.	.	.	GO:0003677^molecular_function^DNA binding`GO:0003887^molecular_function^DNA-directed DNA polymerase activity`GO:0046872^molecular_function^metal ion binding`GO:0003723^molecular_function^RNA binding`GO:0003964^molecular_function^RNA-directed DNA polymerase activity`GO:0004523^molecular_function^RNA-DNA hybrid ribonuclease activity`GO:0015074^biological_process^DNA integration`GO:0006310^biologica…	GO:0015074^biological_process^DNA integration
TRINITY_DN96992_c0_g1	TRINITY_DN96992_c0_g1_i1	COCA1_MOUSE^COCA1_MOUSE^Q:2-871,H:786-1075^51.203%ID^E:5.6e-86^RecName: Full=Collagen alpha-1(XII) chain;^Eukaryota; Metazoa; Chordata; Craniata; Vertebrata; Euteleostomi; Mammalia; Eutheria; Euarchontoglires; Glires; Rodentia; Myomorpha; Muroidea; Muridae; Murinae; Mus; Mus`COCA1_MOUSE^COCA1_MOUSE^Q:2-871,H:695-985^40.411%ID^E:6.46e-54^RecName: Full=Collagen alpha-1(XII) chain;^Eukaryota; Metazo…	.	TRINITY_DN96992_c0_g1_i1.p1	2-874[+]	COCA1_MOUSE^COCA1_MOUSE^Q:1-290,H:786-1075^51.203%ID^E:5.04e-86^RecName: Full=Collagen alpha-1(XII) chain;^Eukaryota; Metazoa; Chordata; Craniata; Vertebrata; Euteleostomi; Mammalia; Eutheria; Euarchontoglires; Glires; Rodentia; Myomorpha; Muroidea; Muridae; Murinae; Mus; Mus`COCA1_MOUSE^COCA1_MOUSE^Q:1-290,H:695-985^40.411%ID^E:5.81e-54^RecName: Full=Collagen alpha-1(XII) chain;^Eukaryota; Metaz…	PF00041.20^fn3^Fibronectin type III domain^32-109^E:3.5e-16`PF00041.20^fn3^Fibronectin type III domain^123-199^E:3.9e-14`PF00041.20^fn3^Fibronectin type III domain^215-290^E:6.8e-12	.	.	ENOG4111RUM^collagen, type XII, alpha 1	KEGG:mmu:12816`KO:K08132	GO:0005581^cellular_component^collagen trimer`GO:0070062^cellular_component^extracellular exosome`GO:0031012^cellular_component^extracellular matrix`GO:0005576^cellular_component^extracellular region`GO:0005615^cellular_component^extracellular space`GO:1903561^cellular_component^extracellular vesicle`GO:0005578^cellular_component^proteinaceous extracellular matrix`GO:0007155^biological_process^ce…	GO:0005515^molecular_function^protein binding
TRINITY_DN96908_c0_g1	TRINITY_DN96908_c0_g1_i1	TBR1_MOUSE^TBR1_MOUSE^Q:295-1110,H:169-446^66.308%ID^E:2.72e-125^RecName: Full=T-box brain protein 1;^Eukaryota; Metazoa; Chordata; Craniata; Vertebrata; Euteleostomi; Mammalia; Eutheria; Euarchontoglires; Glires; Rodentia; Myomorpha; Muroidea; Muridae; Murinae; Mus; Mus	.	TRINITY_DN96908_c0_g1_i1.p1	1-1128[+]	TBR1_MOUSE^TBR1_MOUSE^Q:99-370,H:169-446^66.308%ID^E:2.45e-125^RecName: Full=T-box brain protein 1;^Eukaryota; Metazoa; Chordata; Craniata; Vertebrata; Euteleostomi; Mammalia; Eutheria; Euarchontoglires; Glires; Rodentia; Myomorpha; Muroidea; Muridae; Murinae; Mus; Mus	PF00907.21^T-box^T-box^135-320^E:4.6e-76	.	.	ENOG410XSTS^t-box transcription factor	KEGG:mmu:21375`KO:K10174	GO:0005634^cellular_component^nucleus`GO:0003677^molecular_function^DNA binding`GO:0003700^molecular_function^DNA binding transcription factor activity`GO:0019901^molecular_function^protein kinase binding`GO:0000979^molecular_function^RNA polymerase II core promoter sequence-specific DNA binding`GO:0001077^molecular_function^transcriptional activator activity, RNA polymerase II proximal promoter …	GO:0003700^molecular_function^DNA binding transcription factor activity`GO:0006355^biological_process^regulation of transcription, DNA-templated`GO:0005634^cellular_component^nucleus
TRINITY_DN96908_c0_g2	TRINITY_DN96908_c0_g2_i1	.	.	TRINITY_DN96908_c0_g2_i1.p4	3-428[+]	.	PF16176.4^T-box_assoc^T-box transcription factor-associated^8-102^E:1.8e-06	.	.	.	.	.	.
TRINITY_DN96994_c0_g1	TRINITY_DN96994_c0_g1_i1	.	.	.	.	.	.	.	.	.	.	.	.
TRINITY_DN96957_c0_g1	TRINITY_DN96957_c0_g1_i1	CATEA_XENLA^CATEA_XENLA^Q:2-505,H:228-389^50%ID^E:2.08e-52^RecName: Full=Cathepsin E-A;^Eukaryota; Metazoa; Chordata; Craniata; Vertebrata; Euteleostomi; Amphibia; Batrachia; Anura; Pipoidea; Pipidae; Xenopodinae; Xenopus; Xenopus	.	TRINITY_DN96957_c0_g1_i1.p1	2-508[+]	CATEA_XENLA^CATEA_XENLA^Q:1-168,H:228-389^50%ID^E:8.33e-53^RecName: Full=Cathepsin E-A;^Eukaryota; Metazoa; Chordata; Craniata; Vertebrata; Euteleostomi; Amphibia; Batrachia; Anura; Pipoidea; Pipidae; Xenopodinae; Xenopus; Xenopus	PF00026.22^Asp^Eukaryotic aspartyl protease^2-166^E:2.8e-46	.	.	.	KEGG:xla:373572`KO:K01382	GO:0005768^cellular_component^endosome`GO:0004190^molecular_function^aspartic-type endopeptidase activity`GO:0019886^biological_process^antigen processing and presentation of exogenous peptide antigen via MHC class II`GO:0016540^biological_process^protein autoprocessing	.
TRINITY_DN96978_c0_g1	TRINITY_DN96978_c0_g1_i1	.	.	TRINITY_DN96978_c0_g1_i1.p1	226-528[-]	.	.	.	.	.	.	.	.
TRINITY_DN96940_c0_g1	TRINITY_DN96940_c0_g1_i1	PHOCN_RAT^PHOCN_RAT^Q:47-736,H:1-225^90%ID^E:9.96e-154^RecName: Full=MOB-like protein phocein;^Eukaryota; Metazoa; Chordata; Craniata; Vertebrata; Euteleostomi; Mammalia; Eutheria; Euarchontoglires; Glires; Rodentia; Myomorpha; Muroidea; Muridae; Murinae; Rattus	.	TRINITY_DN96940_c0_g1_i1.p1	47-739[+]	PHOCN_RAT^PHOCN_RAT^Q:1-230,H:1-225^90%ID^E:4.21e-159^RecName: Full=MOB-like protein phocein;^Eukaryota; Metazoa; Chordata; Craniata; Vertebrata; Euteleostomi; Mammalia; Eutheria; Euarchontoglires; Glires; Rodentia; Myomorpha; Muroidea; Muridae; Murinae; Rattus	PF03637.16^Mob1_phocein^Mob1/phocein family^51-206^E:7.5e-33	.	.	ENOG410XNS1^MOB family member 4, phocein	KEGG:rno:171050	GO:0005737^cellular_component^cytoplasm`GO:0005829^cellular_component^cytosol`GO:0043197^cellular_component^dendritic spine`GO:0005794^cellular_component^Golgi apparatus`GO:0032580^cellular_component^Golgi cisterna membrane`GO:0016020^cellular_component^membrane`GO:0043025^cellular_component^neuronal cell body`GO:0048471^cellular_component^perinuclear region of cytoplasm`GO:0019900^molecular_func…	.
TRINITY_DN96921_c0_g1	TRINITY_DN96921_c0_g1_i1	.	.	.	.	.	.	.	.	.	.	.	.
TRINITY_DN96965_c0_g1	TRINITY_DN96965_c0_g1_i1	.	.	.	.	.	.	.	.	.	.	.	.
TRINITY_DN96965_c0_g1	TRINITY_DN96965_c0_g1_i2	.	.	.	.	.	.	.	.	.	.	.	.
TRINITY_DN96947_c0_g1	TRINITY_DN96947_c0_g1_i1	.	.	.	.	.	.	.	.	.	.	.	.
TRINITY_DN96949_c0_g1	TRINITY_DN96949_c0_g1_i1	LIPA4_RAT^LIPA4_RAT^Q:2-214,H:449-520^72.222%ID^E:3.93e-08^RecName: Full=Liprin-alpha-4;^Eukaryota; Metazoa; Chordata; Craniata; Vertebrata; Euteleostomi; Mammalia; Eutheria; Euarchontoglires; Glires; Rodentia; Myomorpha; Muroidea; Muridae; Murinae; Rattus	.	.	.	.	.	.	.	ENOG410XP8Z^Protein tyrosine phosphatase, receptor type, f polypeptide (PTPRF), interacting protein (Liprin), alpha	KEGG:rno:140592	GO:0009986^cellular_component^cell surface`GO:0005737^cellular_component^cytoplasm`GO:0048786^cellular_component^presynaptic active zone`GO:0045202^cellular_component^synapse	.
TRINITY_DN96949_c0_g2	TRINITY_DN96949_c0_g2_i1	LIPA2_MOUSE^LIPA2_MOUSE^Q:1-246,H:587-672^62.5%ID^E:5.17e-17^RecName: Full=Liprin-alpha-2;^Eukaryota; Metazoa; Chordata; Craniata; Vertebrata; Euteleostomi; Mammalia; Eutheria; Euarchontoglires; Glires; Rodentia; Myomorpha; Muroidea; Muridae; Murinae; Mus; Mus	.	.	.	.	.	.	.	ENOG410XP8Z^Protein tyrosine phosphatase, receptor type, f polypeptide (PTPRF), interacting protein (Liprin), alpha	KEGG:mmu:327814	GO:0009986^cellular_component^cell surface`GO:0005737^cellular_component^cytoplasm`GO:0070062^cellular_component^extracellular exosome`GO:0045202^cellular_component^synapse`GO:0032403^molecular_function^protein complex binding	.
TRINITY_DN96930_c0_g1	TRINITY_DN96930_c0_g1_i1	.	.	.	.	.	.	.	.	.	.	.	.
TRINITY_DN96904_c0_g1	TRINITY_DN96904_c0_g1_i1	CABIN_HUMAN^CABIN_HUMAN^Q:91-1404,H:358-799^59.417%ID^E:2.86e-151^RecName: Full=Calcineurin-binding protein cabin-1;^Eukaryota; Metazoa; Chordata; Craniata; Vertebrata; Euteleostomi; Mammalia; Eutheria; Euarchontoglires; Primates; Haplorrhini; Catarrhini; Hominidae; Homo	.	TRINITY_DN96904_c0_g1_i1.p1	1-1407[+]	CABIN_HUMAN^CABIN_HUMAN^Q:31-468,H:358-799^59.417%ID^E:3.91e-154^RecName: Full=Calcineurin-binding protein cabin-1;^Eukaryota; Metazoa; Chordata; Craniata; Vertebrata; Euteleostomi; Mammalia; Eutheria; Euarchontoglires; Primates; Haplorrhini; Catarrhini; Hominidae; Homo	.	.	.	ENOG410XY91^Calcineurin binding protein 1	KEGG:hsa:23523`KO:K17613	GO:0016235^cellular_component^aggresome`GO:0005829^cellular_component^cytosol`GO:0005654^cellular_component^nucleoplasm`GO:0005634^cellular_component^nucleus`GO:0004864^molecular_function^protein phosphatase inhibitor activity`GO:0007166^biological_process^cell surface receptor signaling pathway`GO:0016569^biological_process^covalent chromatin modification`GO:0006336^biological_process^DNA replic…	.
TRINITY_DN96911_c1_g1	TRINITY_DN96911_c1_g1_i1	.	.	.	.	.	.	.	.	.	.	.	.
TRINITY_DN96946_c0_g1	TRINITY_DN96946_c0_g1_i1	BGH3_BOVIN^BGH3_BOVIN^Q:93-1991,H:26-665^64.219%ID^E:0^RecName: Full=Transforming growth factor-beta-induced protein ig-h3;^Eukaryota; Metazoa; Chordata; Craniata; Vertebrata; Euteleostomi; Mammalia; Eutheria; Laurasiatheria; Cetartiodactyla; Ruminantia; Pecora; Bovidae; Bovinae; Bos	.	TRINITY_DN96946_c0_g1_i1.p1	3-2066[+]	BGH3_BOVIN^BGH3_BOVIN^Q:31-663,H:26-665^64.219%ID^E:0^RecName: Full=Transforming growth factor-beta-induced protein ig-h3;^Eukaryota; Metazoa; Chordata; Craniata; Vertebrata; Euteleostomi; Mammalia; Eutheria; Laurasiatheria; Cetartiodactyla; Ruminantia; Pecora; Bovidae; Bovinae; Bos	PF02469.21^Fasciclin^Fasciclin domain^121-240^E:9.5e-28`PF02469.21^Fasciclin^Fasciclin domain^256-377^E:3.7e-29`PF02469.21^Fasciclin^Fasciclin domain^392-503^E:3.5e-15`PF02469.21^Fasciclin^Fasciclin domain^517-637^E:5.1e-30	sigP:1^31^0.853^YES	ExpAA=21.20^PredHel=1^Topology=i17-39o	.	KEGG:bta:539596`KO:K19519	GO:0005578^cellular_component^proteinaceous extracellular matrix`GO:0005518^molecular_function^collagen binding`GO:0050840^molecular_function^extracellular matrix binding`GO:0005178^molecular_function^integrin binding`GO:0007155^biological_process^cell adhesion`GO:0008283^biological_process^cell proliferation	.
TRINITY_DN67632_c0_g1	TRINITY_DN67632_c0_g1_i1	.	.	.	.	.	.	.	.	.	.	.	.
TRINITY_DN67688_c0_g1	TRINITY_DN67688_c0_g1_i1	.	.	.	.	.	.	.	.	.	.	.	.
TRINITY_DN67692_c0_g1	TRINITY_DN67692_c0_g1_i1	.	.	.	.	.	.	.	.	.	.	.	.
TRINITY_DN67623_c0_g1	TRINITY_DN67623_c0_g1_i1	.	.	.	.	.	.	.	.	.	.	.	.
TRINITY_DN67678_c0_g1	TRINITY_DN67678_c0_g1_i1	.	.	.	.	.	.	.	.	.	.	.	.
TRINITY_DN67639_c0_g1	TRINITY_DN67639_c0_g1_i1	.	.	.	.	.	.	.	.	.	.	.	.
TRINITY_DN67652_c0_g1	TRINITY_DN67652_c0_g1_i1	HMGA2_HUMAN^HMGA2_HUMAN^Q:438-530,H:63-93^100%ID^E:9.77e-12^RecName: Full=High mobility group protein HMGI-C;^Eukaryota; Metazoa; Chordata; Craniata; Vertebrata; Euteleostomi; Mammalia; Eutheria; Euarchontoglires; Primates; Haplorrhini; Catarrhini; Hominidae; Homo	.	TRINITY_DN67652_c0_g1_i1.p1	255-581[+]	HMGA2_MOUSE^HMGA2_MOUSE^Q:1-108,H:1-108^77.064%ID^E:1.06e-40^RecName: Full=High mobility group protein HMGI-C;^Eukaryota; Metazoa; Chordata; Craniata; Vertebrata; Euteleostomi; Mammalia; Eutheria; Euarchontoglires; Glires; Rodentia; Myomorpha; Muroidea; Muridae; Murinae; Mus; Mus	PF02178.18^AT_hook^AT hook motif^25-33^E:1100`PF02178.18^AT_hook^AT hook motif^45-57^E:1.7`PF02178.18^AT_hook^AT hook motif^59-64^E:3000`PF02178.18^AT_hook^AT hook motif^73-84^E:0.011	.	.	ENOG410YWK3^High mobility group AT-hook 2	KEGG:mmu:15364`KO:K09283	GO:0000228^cellular_component^nuclear chromosome`GO:0005634^cellular_component^nucleus`GO:0032993^cellular_component^protein-DNA complex`GO:0035985^cellular_component^senescence-associated heterochromatin focus`GO:0071141^cellular_component^SMAD protein complex`GO:0051575^molecular_function^5'-deoxyribose-5-phosphate lyase activity`GO:0003680^molecular_function^AT DNA binding`GO:0070742^molecular…	GO:0003677^molecular_function^DNA binding
TRINITY_DN67685_c0_g1	TRINITY_DN67685_c0_g1_i1	.	.	.	.	.	.	.	.	.	.	.	.
TRINITY_DN40295_c0_g1	TRINITY_DN40295_c0_g1_i1	.	.	.	.	.	.	.	.	.	.	.	.
TRINITY_DN40241_c0_g1	TRINITY_DN40241_c0_g1_i1	BAMB_XANCP^BAMB_XANCP^Q:1-243,H:16-96^80.247%ID^E:1.85e-30^RecName: Full=Outer membrane protein assembly factor BamB {ECO:0000255|HAMAP-Rule:MF_00923};^Bacteria; Proteobacteria; Gammaproteobacteria; Xanthomonadales; Xanthomonadaceae; Xanthomonas	.	.	.	.	.	.	.	COG1520^Part of the outer membrane protein assembly complex, which is involved in assembly and insertion of beta-barrel proteins into the outer membrane (By similarity)	KEGG:xcc:XCC1986`KO:K17713	GO:0009279^cellular_component^cell outer membrane`GO:0016491^molecular_function^oxidoreductase activity	.
TRINITY_DN40267_c0_g1	TRINITY_DN40267_c0_g1_i1	.	.	.	.	.	.	.	.	.	.	.	.
TRINITY_DN40271_c0_g1	TRINITY_DN40271_c0_g1_i1	.	.	.	.	.	.	.	.	.	.	.	.
TRINITY_DN40256_c0_g1	TRINITY_DN40256_c0_g1_i1	SYDND_AGRFC^SYDND_AGRFC^Q:237-1,H:21-99^98.734%ID^E:1.26e-48^RecName: Full=Aspartate--tRNA(Asp/Asn) ligase {ECO:0000255|HAMAP-Rule:MF_00044};^Bacteria; Proteobacteria; Alphaproteobacteria; Rhizobiales; Rhizobiaceae; Rhizobium/Agrobacterium group; Agrobacterium; Agrobacterium tumefaciens complex	.	.	.	.	.	.	.	COG0173^aspartyl-trna synthetase	KEGG:atu:Atu1153`KO:K01876	GO:0005737^cellular_component^cytoplasm`GO:0050560^molecular_function^aspartate-tRNA(Asn) ligase activity`GO:0005524^molecular_function^ATP binding`GO:0003676^molecular_function^nucleic acid binding`GO:0006418^biological_process^tRNA aminoacylation for protein translation	.
TRINITY_DN40268_c0_g1	TRINITY_DN40268_c0_g1_i1	.	.	.	.	.	.	.	.	.	.	.	.
TRINITY_DN40227_c0_g1	TRINITY_DN40227_c0_g1_i1	UNC79_MOUSE^UNC79_MOUSE^Q:1-1212,H:351-756^89.163%ID^E:0^RecName: Full=Protein unc-79 homolog;^Eukaryota; Metazoa; Chordata; Craniata; Vertebrata; Euteleostomi; Mammalia; Eutheria; Euarchontoglires; Glires; Rodentia; Myomorpha; Muroidea; Muridae; Murinae; Mus; Mus	.	TRINITY_DN40227_c0_g1_i1.p1	1-1212[+]	UNC79_MOUSE^UNC79_MOUSE^Q:1-404,H:351-756^89.163%ID^E:0^RecName: Full=Protein unc-79 homolog;^Eukaryota; Metazoa; Chordata; Craniata; Vertebrata; Euteleostomi; Mammalia; Eutheria; Euarchontoglires; Glires; Rodentia; Myomorpha; Muroidea; Muridae; Murinae; Mus; Mus	PF14776.5^UNC-79^Cation-channel complex subunit UNC-79^4-294^E:4.8e-95	.	.	ENOG410XSPU^behavioral response to ethanol	KEGG:mmu:217843	GO:0016021^cellular_component^integral component of membrane`GO:0030534^biological_process^adult behavior`GO:0048149^biological_process^behavioral response to ethanol`GO:0035264^biological_process^multicellular organism growth	.
TRINITY_DN40203_c0_g1	TRINITY_DN40203_c0_g1_i1	.	.	.	.	.	.	.	.	.	.	.	.
TRINITY_DN40261_c0_g1	TRINITY_DN40261_c0_g1_i1	.	.	.	.	.	.	.	.	.	.	.	.
TRINITY_DN40217_c0_g1	TRINITY_DN40217_c0_g1_i1	.	.	.	.	.	.	.	.	.	.	.	.
TRINITY_DN40263_c0_g1	TRINITY_DN40263_c0_g1_i1	.	.	.	.	.	.	.	.	.	.	.	.
TRINITY_DN56065_c0_g1	TRINITY_DN56065_c0_g1_i1	MCMD2_RAT^MCMD2_RAT^Q:7-708,H:126-359^50.213%ID^E:9.25e-66^RecName: Full=Minichromosome maintenance domain-containing protein 2;^Eukaryota; Metazoa; Chordata; Craniata; Vertebrata; Euteleostomi; Mammalia; Eutheria; Euarchontoglires; Glires; Rodentia; Myomorpha; Muroidea; Muridae; Murinae; Rattus	.	TRINITY_DN56065_c0_g1_i1.p1	1-726[+]	MCMD2_RAT^MCMD2_RAT^Q:3-236,H:126-359^50.213%ID^E:3.25e-68^RecName: Full=Minichromosome maintenance domain-containing protein 2;^Eukaryota; Metazoa; Chordata; Craniata; Vertebrata; Euteleostomi; Mammalia; Eutheria; Euarchontoglires; Glires; Rodentia; Myomorpha; Muroidea; Muridae; Murinae; Rattus	.	.	.	COG1241^dna replication licensing factor	KEGG:rno:500392	GO:0005524^molecular_function^ATP binding`GO:0003677^molecular_function^DNA binding`GO:0006270^biological_process^DNA replication initiation`GO:1990918^biological_process^double-strand break repair involved in meiotic recombination`GO:0042140^biological_process^late meiotic recombination nodule assembly`GO:0007146^biological_process^meiotic recombination nodule assembly`GO:0048477^biological_proc…	.
TRINITY_DN56078_c0_g1	TRINITY_DN56078_c0_g1_i1	.	.	.	.	.	.	.	.	.	.	.	.
TRINITY_DN56050_c0_g1	TRINITY_DN56050_c0_g1_i1	.	.	.	.	.	.	.	.	.	.	.	.
TRINITY_DN56033_c0_g1	TRINITY_DN56033_c0_g1_i1	.	.	.	.	.	.	.	.	.	.	.	.
TRINITY_DN56036_c0_g1	TRINITY_DN56036_c0_g1_i1	.	.	.	.	.	.	.	.	.	.	.	.
TRINITY_DN56083_c0_g1	TRINITY_DN56083_c0_g1_i1	.	.	.	.	.	.	.	.	.	.	.	.
TRINITY_DN56024_c0_g1	TRINITY_DN56024_c0_g1_i1	.	.	.	.	.	.	.	.	.	.	.	.
TRINITY_DN56017_c0_g1	TRINITY_DN56017_c0_g1_i1	.	.	.	.	.	.	.	.	.	.	.	.
TRINITY_DN56064_c0_g1	TRINITY_DN56064_c0_g1_i1	MARK4_MOUSE^MARK4_MOUSE^Q:230-526,H:1-100^78%ID^E:1.5e-33^RecName: Full=MAP/microtubule affinity-regulating kinase 4;^Eukaryota; Metazoa; Chordata; Craniata; Vertebrata; Euteleostomi; Mammalia; Eutheria; Euarchontoglires; Glires; Rodentia; Myomorpha; Muroidea; Muridae; Murinae; Mus; Mus	.	TRINITY_DN56064_c0_g1_i1.p1	230-526[+]	MARK4_MOUSE^MARK4_MOUSE^Q:1-99,H:1-100^78%ID^E:6.29e-45^RecName: Full=MAP/microtubule affinity-regulating kinase 4;^Eukaryota; Metazoa; Chordata; Craniata; Vertebrata; Euteleostomi; Mammalia; Eutheria; Euarchontoglires; Glires; Rodentia; Myomorpha; Muroidea; Muridae; Murinae; Mus; Mus	.	.	.	ENOG410XNQ0^CAMK family protein kinase	KEGG:mmu:232944`KO:K08798	GO:0005813^cellular_component^centrosome`GO:0036064^cellular_component^ciliary basal body`GO:0005737^cellular_component^cytoplasm`GO:0000930^cellular_component^gamma-tubulin complex`GO:0005874^cellular_component^microtubule`GO:0015630^cellular_component^microtubule cytoskeleton`GO:0005815^cellular_component^microtubule organizing center`GO:0043005^cellular_component^neuron projection`GO:0005524^m…	.
TRINITY_DN56056_c0_g1	TRINITY_DN56056_c0_g1_i1	.	.	.	.	.	.	.	.	.	.	.	.
TRINITY_DN56095_c0_g1	TRINITY_DN56095_c0_g1_i1	.	.	.	.	.	.	.	.	.	.	.	.
TRINITY_DN56060_c0_g1	TRINITY_DN56060_c0_g1_i1	.	.	.	.	.	.	.	.	.	.	.	.
TRINITY_DN56091_c0_g1	TRINITY_DN56091_c0_g1_i1	PCCA_CAEEL^PCCA_CAEEL^Q:239-3,H:49-127^73.418%ID^E:7.01e-32^RecName: Full=Propionyl-CoA carboxylase alpha chain, mitochondrial;^Eukaryota; Metazoa; Ecdysozoa; Nematoda; Chromadorea; Rhabditida; Rhabditoidea; Rhabditidae; Peloderinae; Caenorhabditis	.	.	.	.	.	.	.	COG4770^carboxylase	KEGG:cel:CELE_F27D9.5`KO:K01965	GO:0005759^cellular_component^mitochondrial matrix`GO:0005739^cellular_component^mitochondrion`GO:0005524^molecular_function^ATP binding`GO:0004075^molecular_function^biotin carboxylase activity`GO:0046872^molecular_function^metal ion binding`GO:0004658^molecular_function^propionyl-CoA carboxylase activity	.
TRINITY_DN56035_c0_g1	TRINITY_DN56035_c0_g1_i1	.	.	.	.	.	.	.	.	.	.	.	.
TRINITY_DN56077_c0_g1	TRINITY_DN56077_c0_g1_i1	.	.	.	.	.	.	.	.	.	.	.	.
TRINITY_DN56028_c0_g1	TRINITY_DN56028_c0_g1_i1	.	.	.	.	.	.	.	.	.	.	.	.
TRINITY_DN56072_c0_g1	TRINITY_DN56072_c0_g1_i1	.	.	.	.	.	.	.	.	.	.	.	.
TRINITY_DN56068_c0_g1	TRINITY_DN56068_c0_g1_i1	.	.	.	.	.	.	.	.	.	.	.	.
TRINITY_DN56016_c0_g1	TRINITY_DN56016_c0_g1_i1	.	.	TRINITY_DN56016_c0_g1_i1.p1	124-480[+]	.	.	.	.	.	.	.	.
TRINITY_DN56097_c0_g1	TRINITY_DN56097_c0_g1_i1	.	.	.	.	.	.	.	.	.	.	.	.
TRINITY_DN56075_c0_g1	TRINITY_DN56075_c0_g1_i1	.	.	.	.	.	.	.	.	.	.	.	.
TRINITY_DN56067_c0_g1	TRINITY_DN56067_c0_g1_i1	.	.	.	.	.	.	.	.	.	.	.	.
TRINITY_DN56032_c0_g1	TRINITY_DN56032_c0_g1_i1	.	.	.	.	.	.	.	.	.	.	.	.
TRINITY_DN72830_c0_g1	TRINITY_DN72830_c0_g1_i1	ETFB_PSEAE^ETFB_PSEAE^Q:2-223,H:107-180^86.486%ID^E:5.61e-38^RecName: Full=Electron transfer flavoprotein subunit beta;^Bacteria; Proteobacteria; Gammaproteobacteria; Pseudomonadales; Pseudomonadaceae; Pseudomonas	.	.	.	.	.	.	.	COG2086^Electron transfer flavoprotein	KEGG:pae:PA2952`KO:K03521	GO:0005829^cellular_component^cytosol`GO:0009055^molecular_function^electron transfer activity`GO:0055114^biological_process^oxidation-reduction process	.
TRINITY_DN72829_c0_g1	TRINITY_DN72829_c0_g1_i1	.	.	.	.	.	.	.	.	.	.	.	.
TRINITY_DN72831_c0_g1	TRINITY_DN72831_c0_g1_i1	SC6A1_HUMAN^SC6A1_HUMAN^Q:56-244,H:476-538^66.667%ID^E:1.49e-26^RecName: Full=Sodium- and chloride-dependent GABA transporter 1;^Eukaryota; Metazoa; Chordata; Craniata; Vertebrata; Euteleostomi; Mammalia; Eutheria; Euarchontoglires; Primates; Haplorrhini; Catarrhini; Hominidae; Homo	.	.	.	.	.	.	.	COG0733^Transporter	KEGG:hsa:6529`KO:K05034	GO:0030424^cellular_component^axon`GO:0009986^cellular_component^cell surface`GO:0016021^cellular_component^integral component of membrane`GO:0005887^cellular_component^integral component of plasma membrane`GO:0016020^cellular_component^membrane`GO:0043005^cellular_component^neuron projection`GO:0005886^cellular_component^plasma membrane`GO:0005332^molecular_function^gamma-aminobutyric acid:sodiu…	.
TRINITY_DN72858_c0_g1	TRINITY_DN72858_c0_g1_i1	.	.	.	.	.	.	.	.	.	.	.	.
TRINITY_DN72847_c0_g1	TRINITY_DN72847_c0_g1_i1	.	.	.	.	.	.	.	.	.	.	.	.
TRINITY_DN72883_c0_g1	TRINITY_DN72883_c0_g1_i1	.	.	.	.	.	.	.	.	.	.	.	.
TRINITY_DN72892_c0_g1	TRINITY_DN72892_c0_g1_i1	.	.	.	.	.	.	.	.	.	.	.	.
TRINITY_DN72899_c0_g1	TRINITY_DN72899_c0_g1_i1	.	.	.	.	.	.	.	.	.	.	.	.
TRINITY_DN72887_c0_g1	TRINITY_DN72887_c0_g1_i1	.	.	.	.	.	.	.	.	.	.	.	.
TRINITY_DN72801_c0_g1	TRINITY_DN72801_c0_g1_i1	PEX6_CANGA^PEX6_CANGA^Q:71-298,H:698-773^75%ID^E:7.1e-36^RecName: Full=Peroxisomal biogenesis factor 6;^Eukaryota; Fungi; Dikarya; Ascomycota; Saccharomycotina; Saccharomycetes; Saccharomycetales; Saccharomycetaceae; Nakaseomyces; Nakaseomyces/Candida clade	.	TRINITY_DN72801_c0_g1_i1.p1	2-301[+]	PEX6_DICDI^PEX6_DICDI^Q:12-99,H:887-974^68.182%ID^E:8.1e-39^RecName: Full=Peroxisomal biogenesis factor 6;^Eukaryota; Amoebozoa; Mycetozoa; Dictyostelids; Dictyosteliaceae; Dictyostelium	PF00004.28^AAA^ATPase family associated with various cellular activities (AAA)^80-99^E:9.5e-07	.	.	ENOG410XNT9^Peroxisomal biogenesis factor 6	KEGG:ddi:DDB_G0292788`KO:K13339	GO:0005778^cellular_component^peroxisomal membrane`GO:0005777^cellular_component^peroxisome`GO:0005524^molecular_function^ATP binding`GO:0007031^biological_process^peroxisome organization	GO:0005524^molecular_function^ATP binding
TRINITY_DN72861_c0_g2	TRINITY_DN72861_c0_g2_i1	.	.	.	.	.	.	.	.	.	.	.	.
TRINITY_DN72823_c0_g1	TRINITY_DN72823_c0_g1_i1	.	.	.	.	.	.	.	.	.	.	.	.
TRINITY_DN65026_c0_g1	TRINITY_DN65026_c0_g1_i1	.	.	.	.	.	.	.	.	.	.	.	.
TRINITY_DN65015_c0_g1	TRINITY_DN65015_c0_g1_i1	.	.	.	.	.	.	.	.	.	.	.	.
TRINITY_DN65023_c0_g1	TRINITY_DN65023_c0_g1_i1	BFRA_NEIMB^BFRA_NEIMB^Q:1-363,H:11-131^50.413%ID^E:1.58e-39^RecName: Full=Bacterioferritin A;^Bacteria; Proteobacteria; Betaproteobacteria; Neisseriales; Neisseriaceae; Neisseria	.	TRINITY_DN65023_c0_g1_i1.p1	1-363[+]	BFRA_NEIMB^BFRA_NEIMB^Q:1-121,H:11-131^50.413%ID^E:1.42e-39^RecName: Full=Bacterioferritin A;^Bacteria; Proteobacteria; Betaproteobacteria; Neisseriales; Neisseriaceae; Neisseria	PF00210.23^Ferritin^Ferritin-like domain^1-120^E:2e-26	.	.	COG2193^Iron-storage protein	KEGG:nme:NMB1207`KO:K03594	GO:0005623^cellular_component^cell`GO:0008199^molecular_function^ferric iron binding`GO:0004322^molecular_function^ferroxidase activity`GO:0006879^biological_process^cellular iron ion homeostasis`GO:0006826^biological_process^iron ion transport	GO:0008199^molecular_function^ferric iron binding`GO:0006879^biological_process^cellular iron ion homeostasis
TRINITY_DN65076_c0_g1	TRINITY_DN65076_c0_g1_i1	.	.	.	.	.	.	.	.	.	.	.	.
TRINITY_DN65065_c0_g1	TRINITY_DN65065_c0_g1_i1	.	.	.	.	.	.	.	.	.	.	.	.
TRINITY_DN65031_c0_g1	TRINITY_DN65031_c0_g1_i1	.	.	.	.	.	.	.	.	.	.	.	.
TRINITY_DN65007_c0_g1	TRINITY_DN65007_c0_g1_i1	CMTA1_HUMAN^CMTA1_HUMAN^Q:179-604,H:1193-1329^35.172%ID^E:1.2e-13^RecName: Full=Calmodulin-binding transcription activator 1;^Eukaryota; Metazoa; Chordata; Craniata; Vertebrata; Euteleostomi; Mammalia; Eutheria; Euarchontoglires; Primates; Haplorrhini; Catarrhini; Hominidae; Homo	.	TRINITY_DN65007_c0_g1_i1.p2	2-622[+]	CMTA1_HUMAN^CMTA1_HUMAN^Q:1-201,H:1154-1329^36.364%ID^E:1.07e-22^RecName: Full=Calmodulin-binding transcription activator 1;^Eukaryota; Metazoa; Chordata; Craniata; Vertebrata; Euteleostomi; Mammalia; Eutheria; Euarchontoglires; Primates; Haplorrhini; Catarrhini; Hominidae; Homo	.	.	.	ENOG410XS5M^Transcription activator	KEGG:hsa:23261`KO:K21596	GO:0005829^cellular_component^cytosol`GO:0005730^cellular_component^nucleolus`GO:0005634^cellular_component^nucleus`GO:0043565^molecular_function^sequence-specific DNA binding`GO:0001077^molecular_function^transcriptional activator activity, RNA polymerase II proximal promoter sequence-specific DNA binding`GO:0050885^biological_process^neuromuscular process controlling balance`GO:0045944^biologic…	.
TRINITY_DN65082_c0_g1	TRINITY_DN65082_c0_g1_i1	.	.	.	.	.	.	.	.	.	.	.	.
TRINITY_DN65060_c0_g1	TRINITY_DN65060_c0_g1_i1	.	.	.	.	.	.	.	.	.	.	.	.
TRINITY_DN65059_c0_g1	TRINITY_DN65059_c0_g1_i1	.	.	TRINITY_DN65059_c0_g1_i1.p1	16-315[-]	.	.	.	.	.	.	.	.
TRINITY_DN65047_c0_g1	TRINITY_DN65047_c0_g1_i1	.	.	.	.	.	.	.	.	.	.	.	.
TRINITY_DN65048_c0_g1	TRINITY_DN65048_c0_g1_i1	.	.	.	.	.	.	.	.	.	.	.	.
TRINITY_DN65037_c0_g1	TRINITY_DN65037_c0_g1_i1	.	.	.	.	.	.	.	.	.	.	.	.
TRINITY_DN65018_c0_g1	TRINITY_DN65018_c0_g1_i1	.	.	.	.	.	.	.	.	.	.	.	.
TRINITY_DN88501_c0_g1	TRINITY_DN88501_c0_g1_i1	COPIA_DROME^COPIA_DROME^Q:1-270,H:909-998^43.333%ID^E:9.05e-21^RecName: Full=Copia protein;^Eukaryota; Metazoa; Ecdysozoa; Arthropoda; Hexapoda; Insecta; Pterygota; Neoptera; Holometabola; Diptera; Brachycera; Muscomorpha; Ephydroidea; Drosophilidae; Drosophila; Sophophora	.	.	.	.	.	.	.	.	.	GO:0004190^molecular_function^aspartic-type endopeptidase activity`GO:0005524^molecular_function^ATP binding`GO:0003676^molecular_function^nucleic acid binding`GO:0008270^molecular_function^zinc ion binding`GO:0015074^biological_process^DNA integration	.
TRINITY_DN88583_c0_g1	TRINITY_DN88583_c0_g1_i1	.	.	.	.	.	.	.	.	.	.	.	.
TRINITY_DN88539_c0_g1	TRINITY_DN88539_c0_g1_i1	.	.	.	.	.	.	.	.	.	.	.	.
TRINITY_DN88587_c1_g1	TRINITY_DN88587_c1_g1_i1	.	.	.	.	.	.	.	.	.	.	.	.
TRINITY_DN88556_c0_g1	TRINITY_DN88556_c0_g1_i1	.	.	.	.	.	.	.	.	.	.	.	.
TRINITY_DN88531_c0_g1	TRINITY_DN88531_c0_g1_i1	.	.	.	.	.	.	.	.	.	.	.	.
TRINITY_DN88546_c0_g1	TRINITY_DN88546_c0_g1_i1	.	.	TRINITY_DN88546_c0_g1_i1.p1	2-613[+]	.	.	.	.	.	.	.	.
TRINITY_DN88546_c1_g1	TRINITY_DN88546_c1_g1_i1	.	.	.	.	.	.	.	.	.	.	.	.
TRINITY_DN88527_c0_g1	TRINITY_DN88527_c0_g1_i1	.	.	.	.	.	.	.	.	.	.	.	.
TRINITY_DN88535_c0_g1	TRINITY_DN88535_c0_g1_i1	.	.	.	.	.	.	.	.	.	.	.	.
TRINITY_DN88535_c1_g1	TRINITY_DN88535_c1_g1_i1	.	.	.	.	.	.	.	.	.	.	.	.
TRINITY_DN88519_c0_g1	TRINITY_DN88519_c0_g1_i1	.	.	.	.	.	.	.	.	.	.	.	.
TRINITY_DN88541_c0_g1	TRINITY_DN88541_c0_g1_i1	PDPKB_DICDI^PDPKB_DICDI^Q:98-226,H:373-414^53.488%ID^E:1.38e-07^RecName: Full=3-phosphoinositide-dependent protein kinase B;^Eukaryota; Amoebozoa; Mycetozoa; Dictyostelids; Dictyosteliaceae; Dictyostelium	.	.	.	.	.	.	.	ENOG410XRT8^3phosphoinositidedependent protein kinase	KEGG:ddi:DDB_G0284489`KO:K06276	GO:0005829^cellular_component^cytosol`GO:0004676^molecular_function^3-phosphoinositide-dependent protein kinase activity`GO:0005524^molecular_function^ATP binding`GO:0004672^molecular_function^protein kinase activity`GO:0004674^molecular_function^protein serine/threonine kinase activity`GO:0032148^biological_process^activation of protein kinase B activity`GO:0043327^biological_process^chemotaxis …	.
TRINITY_DN88521_c0_g1	TRINITY_DN88521_c0_g1_i1	MPDZ_HUMAN^MPDZ_HUMAN^Q:2-223,H:1759-1834^69.737%ID^E:2.41e-29^RecName: Full=Multiple PDZ domain protein;^Eukaryota; Metazoa; Chordata; Craniata; Vertebrata; Euteleostomi; Mammalia; Eutheria; Euarchontoglires; Primates; Haplorrhini; Catarrhini; Hominidae; Homo	.	.	.	.	.	.	.	ENOG4110362^parallel actin filament bundle assembly	KEGG:hsa:8777`KO:K06095	GO:0016324^cellular_component^apical plasma membrane`GO:0016327^cellular_component^apicolateral plasma membrane`GO:0005923^cellular_component^bicellular tight junction`GO:0005737^cellular_component^cytoplasm`GO:0031410^cellular_component^cytoplasmic vesicle`GO:0030425^cellular_component^dendrite`GO:0014069^cellular_component^postsynaptic density`GO:0045211^cellular_component^postsynaptic membrane…	.
TRINITY_DN88573_c0_g1	TRINITY_DN88573_c0_g1_i1	CFA58_MOUSE^CFA58_MOUSE^Q:5-451,H:406-554^84.564%ID^E:1.83e-77^RecName: Full=Cilia- and flagella-associated protein 58 {ECO:0000305};^Eukaryota; Metazoa; Chordata; Craniata; Vertebrata; Euteleostomi; Mammalia; Eutheria; Euarchontoglires; Glires; Rodentia; Myomorpha; Muroidea; Muridae; Murinae; Mus; Mus	.	TRINITY_DN88573_c0_g1_i1.p1	2-451[+]	CFA58_MOUSE^CFA58_MOUSE^Q:2-150,H:406-554^84.564%ID^E:1.65e-77^RecName: Full=Cilia- and flagella-associated protein 58 {ECO:0000305};^Eukaryota; Metazoa; Chordata; Craniata; Vertebrata; Euteleostomi; Mammalia; Eutheria; Euarchontoglires; Glires; Rodentia; Myomorpha; Muroidea; Muridae; Murinae; Mus; Mus	.	.	.	ENOG410XNPB^Coiled-coil domain containing 147	KEGG:mmu:381229	GO:0005929^cellular_component^cilium`GO:0005615^cellular_component^extracellular space	.
TRINITY_DN88585_c0_g1	TRINITY_DN88585_c0_g1_i1	TRIO_DANRE^TRIO_DANRE^Q:3-464,H:571-724^53.247%ID^E:2.88e-30^RecName: Full=Triple functional domain protein;^Eukaryota; Metazoa; Chordata; Craniata; Vertebrata; Euteleostomi; Actinopterygii; Neopterygii; Teleostei; Ostariophysi; Cypriniformes; Cyprinidae; Danio	.	TRINITY_DN88585_c0_g1_i1.p2	3-470[+]	TRIO_DANRE^TRIO_DANRE^Q:1-154,H:571-724^53.247%ID^E:9.07e-45^RecName: Full=Triple functional domain protein;^Eukaryota; Metazoa; Chordata; Craniata; Vertebrata; Euteleostomi; Actinopterygii; Neopterygii; Teleostei; Ostariophysi; Cypriniformes; Cyprinidae; Danio	PF01442.17^Apolipoprotein^Apolipoprotein A1/A4/E domain^17-146^E:0.42	.	.	ENOG410XPCA^mcf.2 cell line derived transforming	.	GO:0005737^cellular_component^cytoplasm`GO:0005524^molecular_function^ATP binding`GO:0004674^molecular_function^protein serine/threonine kinase activity`GO:0005089^molecular_function^Rho guanyl-nucleotide exchange factor activity`GO:0035023^biological_process^regulation of Rho protein signal transduction	GO:0008289^molecular_function^lipid binding`GO:0006869^biological_process^lipid transport`GO:0042157^biological_process^lipoprotein metabolic process`GO:0005576^cellular_component^extracellular region
TRINITY_DN88533_c0_g1	TRINITY_DN88533_c0_g1_i2	NPS4L_DANRE^NPS4L_DANRE^Q:41-529,H:118-269^51.534%ID^E:5.09e-40^RecName: Full=Neuronal PAS domain-containing protein 4-like {ECO:0000303|PubMed:27411634};^Eukaryota; Metazoa; Chordata; Craniata; Vertebrata; Euteleostomi; Actinopterygii; Neopterygii; Teleostei; Ostariophysi; Cypriniformes; Cyprinidae; Danio	.	TRINITY_DN88533_c0_g1_i2.p1	2-529[+]	NPS4L_DANRE^NPS4L_DANRE^Q:14-176,H:118-269^51.534%ID^E:4.58e-40^RecName: Full=Neuronal PAS domain-containing protein 4-like {ECO:0000303|PubMed:27411634};^Eukaryota; Metazoa; Chordata; Craniata; Vertebrata; Euteleostomi; Actinopterygii; Neopterygii; Teleostei; Ostariophysi; Cypriniformes; Cyprinidae; Danio	PF08446.10^PAS_2^PAS fold^20-93^E:0.004	.	.	.	KEGG:dre:108449885	GO:0005634^cellular_component^nucleus`GO:0003677^molecular_function^DNA binding`GO:0003700^molecular_function^DNA binding transcription factor activity`GO:0046983^molecular_function^protein dimerization activity`GO:0001568^biological_process^blood vessel development`GO:0060216^biological_process^definitive hemopoiesis`GO:0003157^biological_process^endocardium development`GO:0001885^biological_pro…	GO:0006355^biological_process^regulation of transcription, DNA-templated
TRINITY_DN88571_c0_g1	TRINITY_DN88571_c0_g1_i1	FA72A_MOUSE^FA72A_MOUSE^Q:496-876,H:1-129^69.767%ID^E:9.83e-61^RecName: Full=Protein FAM72A;^Eukaryota; Metazoa; Chordata; Craniata; Vertebrata; Euteleostomi; Mammalia; Eutheria; Euarchontoglires; Glires; Rodentia; Myomorpha; Muroidea; Muridae; Murinae; Mus; Mus	.	TRINITY_DN88571_c0_g1_i1.p1	496-879[+]	FA72A_MOUSE^FA72A_MOUSE^Q:1-127,H:1-129^69.767%ID^E:2.29e-63^RecName: Full=Protein FAM72A;^Eukaryota; Metazoa; Chordata; Craniata; Vertebrata; Euteleostomi; Mammalia; Eutheria; Euarchontoglires; Glires; Rodentia; Myomorpha; Muroidea; Muridae; Murinae; Mus; Mus	PF14976.5^FAM72^FAM72 protein^4-128^E:1.4e-72	.	.	ENOG4111KE6^family with sequence similarity 72, member	KEGG:mmu:108900	GO:0005829^cellular_component^cytosol`GO:0043231^cellular_component^intracellular membrane-bounded organelle`GO:0016020^cellular_component^membrane`GO:0005739^cellular_component^mitochondrion`GO:0031552^biological_process^negative regulation of brain-derived neurotrophic factor-activated receptor activity`GO:0043065^biological_process^positive regulation of apoptotic process	.
TRINITY_DN88530_c0_g1	TRINITY_DN88530_c0_g1_i1	LEU1_KINRD^LEU1_KINRD^Q:2-205,H:258-325^91.176%ID^E:1.6e-38^RecName: Full=2-isopropylmalate synthase {ECO:0000255|HAMAP-Rule:MF_00572};^Bacteria; Actinobacteria; Kineosporiales; Kineosporiaceae; Kineococcus	.	.	.	.	.	.	.	COG0119^Catalyzes the condensation of the acetyl group of acetyl-CoA with 3-methyl-2-oxobutanoate (2-oxoisovalerate) to form 3-carboxy-3-hydroxy-4-methylpentanoate (2-isopropylmalate) (By similarity)	KEGG:kra:Krad_3377`KO:K01649	GO:0003852^molecular_function^2-isopropylmalate synthase activity`GO:0009098^biological_process^leucine biosynthetic process	.
TRINITY_DN88543_c1_g1	TRINITY_DN88543_c1_g1_i2	CSPG2_CHICK^CSPG2_CHICK^Q:2-253,H:3401-3484^70.238%ID^E:1.53e-42^RecName: Full=Versican core protein;^Eukaryota; Metazoa; Chordata; Craniata; Vertebrata; Euteleostomi; Archelosauria; Archosauria; Dinosauria; Saurischia; Theropoda; Coelurosauria; Aves; Neognathae; Galloanserae; Galliformes; Phasianidae; Phasianinae; Gallus	.	.	.	.	.	.	.	ENOG410ZPDG^Versican	KEGG:gga:395565`KO:K06793	GO:0005578^cellular_component^proteinaceous extracellular matrix`GO:0005509^molecular_function^calcium ion binding`GO:0030246^molecular_function^carbohydrate binding`GO:0005201^molecular_function^extracellular matrix structural constituent`GO:0005540^molecular_function^hyaluronic acid binding`GO:0007155^biological_process^cell adhesion`GO:0007417^biological_process^central nervous system developm…	.
TRINITY_DN88598_c0_g1	TRINITY_DN88598_c0_g1_i1	.	.	.	.	.	.	.	.	.	.	.	.
TRINITY_DN88574_c0_g1	TRINITY_DN88574_c0_g1_i1	.	.	.	.	.	.	.	.	.	.	.	.
TRINITY_DN88576_c0_g1	TRINITY_DN88576_c0_g1_i1	.	.	.	.	.	.	.	.	.	.	.	.
TRINITY_DN88551_c0_g1	TRINITY_DN88551_c0_g1_i1	.	.	.	.	.	.	.	.	.	.	.	.
TRINITY_DN88525_c0_g1	TRINITY_DN88525_c0_g1_i1	.	.	.	.	.	.	.	.	.	.	.	.
TRINITY_DN88561_c0_g1	TRINITY_DN88561_c0_g1_i1	NKX26_HUMAN^NKX26_HUMAN^Q:33-551,H:126-301^57.303%ID^E:5.2e-42^RecName: Full=Homeobox protein Nkx-2.6;^Eukaryota; Metazoa; Chordata; Craniata; Vertebrata; Euteleostomi; Mammalia; Eutheria; Euarchontoglires; Primates; Haplorrhini; Catarrhini; Hominidae; Homo	.	TRINITY_DN88561_c0_g1_i1.p1	3-554[+]	NKX26_HUMAN^NKX26_HUMAN^Q:11-183,H:126-301^59.218%ID^E:6.85e-63^RecName: Full=Homeobox protein Nkx-2.6;^Eukaryota; Metazoa; Chordata; Craniata; Vertebrata; Euteleostomi; Mammalia; Eutheria; Euarchontoglires; Primates; Haplorrhini; Catarrhini; Hominidae; Homo	PF00046.28^Homeobox^Homeobox domain^18-74^E:2.5e-20	.	.	ENOG410XR21^homeobox	KEGG:hsa:137814`KO:K09346	GO:0005634^cellular_component^nucleus`GO:0003700^molecular_function^DNA binding transcription factor activity`GO:0043565^molecular_function^sequence-specific DNA binding`GO:0055014^biological_process^atrial cardiac muscle cell development`GO:0030154^biological_process^cell differentiation`GO:0048565^biological_process^digestive tract development`GO:0035050^biological_process^embryonic heart tube …	GO:0003677^molecular_function^DNA binding
TRINITY_DN88526_c0_g1	TRINITY_DN88526_c0_g1_i1	.	.	.	.	.	.	.	.	.	.	.	.
TRINITY_DN88580_c0_g1	TRINITY_DN88580_c0_g1_i2	FRPD4_HUMAN^FRPD4_HUMAN^Q:2-217,H:1198-1269^58.108%ID^E:1.2e-14^RecName: Full=FERM and PDZ domain-containing protein 4;^Eukaryota; Metazoa; Chordata; Craniata; Vertebrata; Euteleostomi; Mammalia; Eutheria; Euarchontoglires; Primates; Haplorrhini; Catarrhini; Hominidae; Homo	.	.	.	.	.	.	.	ENOG410YV8Z^positive regulation of synapse structural plasticity	KEGG:hsa:9758	GO:0005856^cellular_component^cytoskeleton`GO:0043197^cellular_component^dendritic spine`GO:0043234^cellular_component^protein complex`GO:0005546^molecular_function^phosphatidylinositol-4,5-bisphosphate binding`GO:0051835^biological_process^positive regulation of synapse structural plasticity	.
TRINITY_DN88582_c0_g1	TRINITY_DN88582_c0_g1_i1	PABP_USTMA^PABP_USTMA^Q:1-306,H:310-411^82.353%ID^E:1.21e-55^RecName: Full=Polyadenylate-binding protein, cytoplasmic and nuclear;^Eukaryota; Fungi; Dikarya; Basidiomycota; Ustilaginomycotina; Ustilaginomycetes; Ustilaginales; Ustilaginaceae; Ustilago`PABP_USTMA^PABP_USTMA^Q:61-306,H:227-308^37.805%ID^E:8.06e-10^RecName: Full=Polyadenylate-binding protein, cytoplasmic and nuclear;^Eukaryota; Fung…	.	TRINITY_DN88582_c0_g1_i1.p1	1-306[+]	PABP_USTMA^PABP_USTMA^Q:1-102,H:310-411^82.353%ID^E:1.09e-55^RecName: Full=Polyadenylate-binding protein, cytoplasmic and nuclear;^Eukaryota; Fungi; Dikarya; Basidiomycota; Ustilaginomycotina; Ustilaginomycetes; Ustilaginales; Ustilaginaceae; Ustilago`PABP_USTMA^PABP_USTMA^Q:21-102,H:227-308^37.805%ID^E:7.25e-10^RecName: Full=Polyadenylate-binding protein, cytoplasmic and nuclear;^Eukaryota; Fung…	PF00076.21^RRM_1^RNA recognition motif. (a.k.a. RRM, RBD, or RNP domain)^23-91^E:3.2e-21	.	.	.	KEGG:uma:UMAG_03494`KO:K13126	GO:0005737^cellular_component^cytoplasm`GO:0005634^cellular_component^nucleus`GO:0003723^molecular_function^RNA binding`GO:0006397^biological_process^mRNA processing`GO:0051028^biological_process^mRNA transport`GO:0006417^biological_process^regulation of translation	GO:0003676^molecular_function^nucleic acid binding
TRINITY_DN88538_c0_g1	TRINITY_DN88538_c0_g1_i1	.	.	.	.	.	.	.	.	.	.	.	.
TRINITY_DN88512_c0_g1	TRINITY_DN88512_c0_g1_i1	.	.	.	.	.	.	.	.	.	.	.	.
TRINITY_DN88512_c0_g1	TRINITY_DN88512_c0_g1_i2	.	.	.	.	.	.	.	.	.	.	.	.
TRINITY_DN88504_c0_g1	TRINITY_DN88504_c0_g1_i1	F181A_HUMAN^F181A_HUMAN^Q:192-1010,H:56-354^36.977%ID^E:8.38e-35^RecName: Full=Protein FAM181A;^Eukaryota; Metazoa; Chordata; Craniata; Vertebrata; Euteleostomi; Mammalia; Eutheria; Euarchontoglires; Primates; Haplorrhini; Catarrhini; Hominidae; Homo	.	TRINITY_DN88504_c0_g1_i1.p1	210-1013[+]	F181A_HUMAN^F181A_HUMAN^Q:4-267,H:65-354^37.417%ID^E:1.42e-36^RecName: Full=Protein FAM181A;^Eukaryota; Metazoa; Chordata; Craniata; Vertebrata; Euteleostomi; Mammalia; Eutheria; Euarchontoglires; Primates; Haplorrhini; Catarrhini; Hominidae; Homo	PF15238.5^FAM181^FAM181^3-225^E:1.8e-42	.	.	ENOG4111HR9^family with sequence similarity 181, member A	KEGG:hsa:90050	.	.
TRINITY_DN88568_c0_g1	TRINITY_DN88568_c0_g1_i1	Y604_STAES^Y604_STAES^Q:46-219,H:1-58^74.138%ID^E:2.07e-21^RecName: Full=UPF0337 protein SE_0604;^Bacteria; Firmicutes; Bacilli; Bacillales; Staphylococcaceae; Staphylococcus	.	.	.	.	.	.	.	COG3237^Csbd family	KEGG:sep:SE0604	.	.
TRINITY_DN88552_c0_g1	TRINITY_DN88552_c0_g1_i1	MSXC_DANRE^MSXC_DANRE^Q:70-891,H:1-273^77.372%ID^E:9.99e-115^RecName: Full=Homeobox protein MSH-C;^Eukaryota; Metazoa; Chordata; Craniata; Vertebrata; Euteleostomi; Actinopterygii; Neopterygii; Teleostei; Ostariophysi; Cypriniformes; Cyprinidae; Danio	.	TRINITY_DN88552_c0_g1_i1.p1	1-894[+]	MSXC_DANRE^MSXC_DANRE^Q:24-297,H:1-273^77.372%ID^E:7.5e-144^RecName: Full=Homeobox protein MSH-C;^Eukaryota; Metazoa; Chordata; Craniata; Vertebrata; Euteleostomi; Actinopterygii; Neopterygii; Teleostei; Ostariophysi; Cypriniformes; Cyprinidae; Danio	PF00046.28^Homeobox^Homeobox domain^176-232^E:1.6e-21	.	.	ENOG410YT2J^embryonic nail plate morphogenesis	.	GO:0005634^cellular_component^nucleus`GO:0043565^molecular_function^sequence-specific DNA binding`GO:0043049^biological_process^otic placode formation`GO:0006355^biological_process^regulation of transcription, DNA-templated	GO:0003677^molecular_function^DNA binding
TRINITY_DN88553_c0_g1	TRINITY_DN88553_c0_g1_i1	.	.	.	.	.	.	.	.	.	.	.	.
TRINITY_DN88592_c0_g1	TRINITY_DN88592_c0_g1_i1	.	.	.	.	.	.	.	.	.	.	.	.
TRINITY_DN88503_c0_g1	TRINITY_DN88503_c0_g1_i1	LORF2_HUMAN^LORF2_HUMAN^Q:149-6,H:1139-1186^58.333%ID^E:2.14e-13^RecName: Full=LINE-1 retrotransposable element ORF2 protein;^Eukaryota; Metazoa; Chordata; Craniata; Vertebrata; Euteleostomi; Mammalia; Eutheria; Euarchontoglires; Primates; Haplorrhini; Catarrhini; Hominidae; Homo	.	.	.	.	.	.	.	ENOG410Y9TZ^NA	.	GO:0046872^molecular_function^metal ion binding`GO:0003964^molecular_function^RNA-directed DNA polymerase activity`GO:0009036^molecular_function^Type II site-specific deoxyribonuclease activity`GO:0006310^biological_process^DNA recombination`GO:0090305^biological_process^nucleic acid phosphodiester bond hydrolysis`GO:0032199^biological_process^reverse transcription involved in RNA-mediated transp…	.
TRINITY_DN88557_c0_g1	TRINITY_DN88557_c0_g1_i1	.	.	.	.	.	.	.	.	.	.	.	.
TRINITY_DN88511_c0_g1	TRINITY_DN88511_c0_g1_i1	.	.	.	.	.	.	.	.	.	.	.	.
TRINITY_DN88522_c0_g1	TRINITY_DN88522_c0_g1_i1	.	.	.	.	.	.	.	.	.	.	.	.
TRINITY_DN88544_c0_g1	TRINITY_DN88544_c0_g1_i1	.	.	.	.	.	.	.	.	.	.	.	.
TRINITY_DN88508_c0_g1	TRINITY_DN88508_c0_g1_i1	.	.	.	.	.	.	.	.	.	.	.	.
TRINITY_DN88594_c0_g1	TRINITY_DN88594_c0_g1_i1	.	.	TRINITY_DN88594_c0_g1_i1.p2	211-534[-]	.	.	.	.	.	.	.	.
TRINITY_DN19374_c0_g1	TRINITY_DN19374_c0_g1_i1	.	.	TRINITY_DN19374_c0_g1_i1.p1	1-690[+]	.	.	.	.	.	.	.	.
TRINITY_DN19389_c0_g1	TRINITY_DN19389_c0_g1_i1	.	.	.	.	.	.	.	.	.	.	.	.
TRINITY_DN19353_c0_g1	TRINITY_DN19353_c0_g1_i1	.	.	.	.	.	.	.	.	.	.	.	.
TRINITY_DN19348_c0_g1	TRINITY_DN19348_c0_g1_i1	QMCA_SHIFL^QMCA_SHIFL^Q:1-237,H:58-136^69.62%ID^E:2.26e-32^RecName: Full=Protein QmcA;^Bacteria; Proteobacteria; Gammaproteobacteria; Enterobacterales; Enterobacteriaceae; Shigella	.	.	.	.	.	.	.	COG0330^Band 7 protein	KEGG:sfl:SF0434`KEGG:sfx:S0441	GO:0016021^cellular_component^integral component of membrane	.
TRINITY_DN19313_c0_g1	TRINITY_DN19313_c0_g1_i1	.	.	.	.	.	.	.	.	.	.	.	.
TRINITY_DN19344_c0_g1	TRINITY_DN19344_c0_g1_i1	.	.	.	.	.	.	.	.	.	.	.	.
TRINITY_DN19343_c0_g1	TRINITY_DN19343_c0_g1_i1	BFAR_HUMAN^BFAR_HUMAN^Q:161-331,H:20-76^36.842%ID^E:7.25e-08^RecName: Full=Bifunctional apoptosis regulator;^Eukaryota; Metazoa; Chordata; Craniata; Vertebrata; Euteleostomi; Mammalia; Eutheria; Euarchontoglires; Primates; Haplorrhini; Catarrhini; Hominidae; Homo	.	.	.	.	.	.	.	COG2802^Peptidase S16, lon domain protein	KEGG:hsa:51283`KO:K15684	GO:0005783^cellular_component^endoplasmic reticulum`GO:0030176^cellular_component^integral component of endoplasmic reticulum membrane`GO:0005887^cellular_component^integral component of plasma membrane`GO:0016020^cellular_component^membrane`GO:0089720^molecular_function^caspase binding`GO:0046872^molecular_function^metal ion binding`GO:0030674^molecular_function^protein binding, bridging`GO:0061…	.
TRINITY_DN77960_c0_g1	TRINITY_DN77960_c0_g1_i1	.	.	.	.	.	.	.	.	.	.	.	.
TRINITY_DN77978_c0_g1	TRINITY_DN77978_c0_g1_i1	.	.	.	.	.	.	.	.	.	.	.	.
TRINITY_DN77978_c0_g1	TRINITY_DN77978_c0_g1_i2	.	.	.	.	.	.	.	.	.	.	.	.
TRINITY_DN77959_c1_g1	TRINITY_DN77959_c1_g1_i1	.	.	.	.	.	.	.	.	.	.	.	.
TRINITY_DN77996_c0_g1	TRINITY_DN77996_c0_g1_i1	.	.	.	.	.	.	.	.	.	.	.	.
TRINITY_DN77915_c0_g1	TRINITY_DN77915_c0_g1_i1	.	.	.	.	.	.	.	.	.	.	.	.
TRINITY_DN77906_c0_g1	TRINITY_DN77906_c0_g1_i1	.	.	.	.	.	.	.	.	.	.	.	.
TRINITY_DN77948_c0_g1	TRINITY_DN77948_c0_g1_i1	.	.	.	.	.	.	.	.	.	.	.	.
TRINITY_DN77972_c0_g1	TRINITY_DN77972_c0_g1_i1	.	.	.	.	.	.	.	.	.	.	.	.
TRINITY_DN77967_c0_g1	TRINITY_DN77967_c0_g1_i1	.	.	.	.	.	.	.	.	.	.	.	.
TRINITY_DN72494_c0_g1	TRINITY_DN72494_c0_g1_i1	YFY7_SCHPO^YFY7_SCHPO^Q:1-249,H:36-117^77.108%ID^E:3.04e-23^RecName: Full=Uncharacterized GTP-binding protein C9.07c;^Eukaryota; Fungi; Dikarya; Ascomycota; Taphrinomycotina; Schizosaccharomycetes; Schizosaccharomycetales; Schizosaccharomycetaceae; Schizosaccharomyces	.	.	.	.	.	.	.	.	KEGG:spo:SPAC9.07c`KO:K06944	GO:0005737^cellular_component^cytoplasm`GO:0005829^cellular_component^cytosol`GO:0005634^cellular_component^nucleus`GO:0005525^molecular_function^GTP binding`GO:0003924^molecular_function^GTPase activity`GO:0007264^biological_process^small GTPase mediated signal transduction	.
TRINITY_DN72485_c0_g1	TRINITY_DN72485_c0_g1_i1	.	.	.	.	.	.	.	.	.	.	.	.
TRINITY_DN72416_c0_g1	TRINITY_DN72416_c0_g1_i1	.	.	.	.	.	.	.	.	.	.	.	.
TRINITY_DN72429_c0_g2	TRINITY_DN72429_c0_g2_i1	.	.	.	.	.	.	.	.	.	.	.	.
TRINITY_DN72435_c0_g1	TRINITY_DN72435_c0_g1_i1	CPNE7_MOUSE^CPNE7_MOUSE^Q:2-253,H:164-247^85.714%ID^E:3.45e-49^RecName: Full=Copine-7 {ECO:0000305};^Eukaryota; Metazoa; Chordata; Craniata; Vertebrata; Euteleostomi; Mammalia; Eutheria; Euarchontoglires; Glires; Rodentia; Myomorpha; Muroidea; Muridae; Murinae; Mus; Mus	.	.	.	.	.	.	.	ENOG410XPC8^copine family	KEGG:mmu:102278	GO:0005737^cellular_component^cytoplasm`GO:0070062^cellular_component^extracellular exosome`GO:0005634^cellular_component^nucleus`GO:0005886^cellular_component^plasma membrane`GO:0071277^biological_process^cellular response to calcium ion	.
TRINITY_DN72415_c0_g1	TRINITY_DN72415_c0_g1_i1	Y2664_CORGL^Y2664_CORGL^Q:37-309,H:35-124^56.044%ID^E:2.68e-27^RecName: Full=Uncharacterized protein Cgl2664/cg2949;^Bacteria; Actinobacteria; Corynebacteriales; Corynebacteriaceae; Corynebacterium	.	TRINITY_DN72415_c0_g1_i1.p1	1-309[+]	Y2664_CORGL^Y2664_CORGL^Q:13-103,H:35-124^56.044%ID^E:1.74e-27^RecName: Full=Uncharacterized protein Cgl2664/cg2949;^Bacteria; Actinobacteria; Corynebacteriales; Corynebacteriaceae; Corynebacterium	.	.	.	.	KEGG:cgb:cg2949`KEGG:cgl:NCgl2574	.	.
TRINITY_DN72447_c1_g1	TRINITY_DN72447_c1_g1_i1	SDHL_ECOLI^SDHL_ECOLI^Q:3-221,H:197-269^89.041%ID^E:1.86e-44^RecName: Full=L-serine dehydratase 1;^Bacteria; Proteobacteria; Gammaproteobacteria; Enterobacterales; Enterobacteriaceae; Escherichia	.	.	.	.	.	.	.	COG1760^L-serine dehydratase	KEGG:ecj:JW1803`KEGG:eco:b1814`KO:K01752	GO:0005829^cellular_component^cytosol`GO:0051539^molecular_function^4 iron, 4 sulfur cluster binding`GO:0003941^molecular_function^L-serine ammonia-lyase activity`GO:0046872^molecular_function^metal ion binding`GO:0006094^biological_process^gluconeogenesis`GO:0006565^biological_process^L-serine catabolic process	.
TRINITY_DN16871_c0_g1	TRINITY_DN16871_c0_g1_i1	.	.	.	.	.	.	.	.	.	.	.	.
TRINITY_DN16883_c0_g1	TRINITY_DN16883_c0_g1_i1	.	.	.	.	.	.	.	.	.	.	.	.
TRINITY_DN16808_c0_g1	TRINITY_DN16808_c0_g1_i1	.	.	.	.	.	.	.	.	.	.	.	.
TRINITY_DN16826_c0_g1	TRINITY_DN16826_c0_g1_i1	.	.	.	.	.	.	.	.	.	.	.	.
TRINITY_DN16865_c0_g1	TRINITY_DN16865_c0_g1_i1	.	.	TRINITY_DN16865_c0_g1_i1.p1	1-306[+]	.	.	.	.	.	.	.	.
TRINITY_DN16805_c0_g1	TRINITY_DN16805_c0_g1_i1	.	.	.	.	.	.	.	.	.	.	.	.
TRINITY_DN16874_c0_g1	TRINITY_DN16874_c0_g1_i1	.	.	.	.	.	.	.	.	.	.	.	.
TRINITY_DN16872_c0_g1	TRINITY_DN16872_c0_g1_i1	ZN704_MOUSE^ZN704_MOUSE^Q:2-262,H:481-566^75.862%ID^E:9.55e-38^RecName: Full=Zinc finger protein 704;^Eukaryota; Metazoa; Chordata; Craniata; Vertebrata; Euteleostomi; Mammalia; Eutheria; Euarchontoglires; Glires; Rodentia; Myomorpha; Muroidea; Muridae; Murinae; Mus; Mus	.	.	.	.	.	.	.	ENOG410XRGR^Zinc finger protein 704	KEGG:mmu:170753	GO:0005634^cellular_component^nucleus`GO:0001158^molecular_function^enhancer sequence-specific DNA binding`GO:0046872^molecular_function^metal ion binding`GO:0006357^biological_process^regulation of transcription by RNA polymerase II	.
TRINITY_DN16814_c0_g2	TRINITY_DN16814_c0_g2_i1	.	.	.	.	.	.	.	.	.	.	.	.
TRINITY_DN16814_c0_g2	TRINITY_DN16814_c0_g2_i2	.	.	TRINITY_DN16814_c0_g2_i2.p2	1-327[-]	.	.	.	.	.	.	.	.
TRINITY_DN16815_c0_g1	TRINITY_DN16815_c0_g1_i1	.	.	.	.	.	.	.	.	.	.	.	.
TRINITY_DN16857_c0_g1	TRINITY_DN16857_c0_g1_i1	.	.	TRINITY_DN16857_c0_g1_i1.p1	3-338[+]	.	.	.	.	.	.	.	.
TRINITY_DN16819_c0_g1	TRINITY_DN16819_c0_g1_i1	BIOA_CORGL^BIOA_CORGL^Q:8-241,H:345-422^60.256%ID^E:7.4e-24^RecName: Full=Adenosylmethionine-8-amino-7-oxononanoate aminotransferase {ECO:0000255|HAMAP-Rule:MF_00834};^Bacteria; Actinobacteria; Corynebacteriales; Corynebacteriaceae; Corynebacterium	.	.	.	.	.	.	.	COG0161^Catalyzes the transfer of the alpha-amino group from S- adenosyl-L-methionine (SAM) to 7-keto-8-aminopelargonic acid (KAPA) to form 7,8-diaminopelargonic acid (DAPA). It is the only animotransferase known to utilize SAM as an amino donor (By similarity)	KEGG:cgb:cg2885`KEGG:cgl:NCgl2515`KO:K00833	GO:0005737^cellular_component^cytoplasm`GO:0004015^molecular_function^adenosylmethionine-8-amino-7-oxononanoate transaminase activity`GO:0030170^molecular_function^pyridoxal phosphate binding`GO:0009102^biological_process^biotin biosynthetic process	.
TRINITY_DN83508_c0_g1	TRINITY_DN83508_c0_g1_i1	.	.	.	.	.	.	.	.	.	.	.	.
TRINITY_DN83580_c0_g1	TRINITY_DN83580_c0_g1_i1	UBA1L_HUMAN^UBA1L_HUMAN^Q:5-232,H:295-370^59.211%ID^E:3.43e-24^RecName: Full=Ubiquitin-associated protein 1-like;^Eukaryota; Metazoa; Chordata; Craniata; Vertebrata; Euteleostomi; Mammalia; Eutheria; Euarchontoglires; Primates; Haplorrhini; Catarrhini; Hominidae; Homo	.	.	.	.	.	.	.	ENOG410YJRM^ubiquitin associated protein 1-like	KEGG:hsa:390595	GO:0000813^cellular_component^ESCRT I complex`GO:0043130^molecular_function^ubiquitin binding`GO:0043162^biological_process^ubiquitin-dependent protein catabolic process via the multivesicular body sorting pathway	.
TRINITY_DN83553_c0_g1	TRINITY_DN83553_c0_g1_i1	RBM40_DANRE^RBM40_DANRE^Q:154-2,H:8-58^70.588%ID^E:9.36e-18^RecName: Full=RNA-binding protein 40 {ECO:0000250|UniProtKB:Q96LT9};^Eukaryota; Metazoa; Chordata; Craniata; Vertebrata; Euteleostomi; Actinopterygii; Neopterygii; Teleostei; Ostariophysi; Cypriniformes; Cyprinidae; Danio	.	.	.	.	.	.	.	ENOG410XQEY^RNA-binding region (RNP1, RRM) containing 3	.	GO:0005689^cellular_component^U12-type spliceosomal complex`GO:0097157^molecular_function^pre-mRNA intronic binding`GO:0030626^molecular_function^U12 snRNA binding`GO:0048565^biological_process^digestive tract development`GO:0001889^biological_process^liver development`GO:0000398^biological_process^mRNA splicing, via spliceosome`GO:0031016^biological_process^pancreas development	.
TRINITY_DN83544_c0_g1	TRINITY_DN83544_c0_g1_i1	.	.	.	.	.	.	.	.	.	.	.	.
TRINITY_DN83544_c0_g1	TRINITY_DN83544_c0_g1_i2	.	.	.	.	.	.	.	.	.	.	.	.
TRINITY_DN83523_c0_g1	TRINITY_DN83523_c0_g1_i1	CLPX_METPP^CLPX_METPP^Q:1-462,H:226-379^90.26%ID^E:1.56e-84^RecName: Full=ATP-dependent Clp protease ATP-binding subunit ClpX {ECO:0000255|HAMAP-Rule:MF_00175};^Bacteria; Proteobacteria; Betaproteobacteria; Burkholderiales; Methylibium	.	TRINITY_DN83523_c0_g1_i1.p1	1-462[+]	CLPX_METPP^CLPX_METPP^Q:1-154,H:226-379^90.26%ID^E:5.41e-96^RecName: Full=ATP-dependent Clp protease ATP-binding subunit ClpX {ECO:0000255|HAMAP-Rule:MF_00175};^Bacteria; Proteobacteria; Betaproteobacteria; Burkholderiales; Methylibium	PF07724.13^AAA_2^AAA domain (Cdc48 subfamily)^7-88^E:9.2e-11`PF10431.8^ClpB_D2-small^C-terminal, D2-small domain, of ClpB protein^95-153^E:5.5e-13	.	.	COG1219^ATP-dependent specificity component of the Clp protease. It directs the protease to specific substrates. Can perform chaperone functions in the absence of ClpP (By similarity)	KEGG:mpt:Mpe_A1293`KO:K03544	GO:0005524^molecular_function^ATP binding`GO:0046983^molecular_function^protein dimerization activity`GO:0051082^molecular_function^unfolded protein binding`GO:0008270^molecular_function^zinc ion binding`GO:0006457^biological_process^protein folding	GO:0005524^molecular_function^ATP binding
TRINITY_DN83540_c0_g1	TRINITY_DN83540_c0_g1_i2	.	.	TRINITY_DN83540_c0_g1_i2.p1	1-303[-]	.	.	.	.	.	.	.	.
TRINITY_DN83546_c0_g1	TRINITY_DN83546_c0_g1_i1	RGS12_HUMAN^RGS12_HUMAN^Q:7-1257,H:103-458^53.571%ID^E:6.72e-104^RecName: Full=Regulator of G-protein signaling 12;^Eukaryota; Metazoa; Chordata; Craniata; Vertebrata; Euteleostomi; Mammalia; Eutheria; Euarchontoglires; Primates; Haplorrhini; Catarrhini; Hominidae; Homo	.	TRINITY_DN83546_c0_g1_i1.p1	151-1263[+]	RGS12_RAT^RGS12_RAT^Q:55-371,H:190-471^57.751%ID^E:8.1e-98^RecName: Full=Regulator of G-protein signaling 12;^Eukaryota; Metazoa; Chordata; Craniata; Vertebrata; Euteleostomi; Mammalia; Eutheria; Euarchontoglires; Glires; Rodentia; Myomorpha; Muroidea; Muridae; Murinae; Rattus	.	.	.	ENOG410YMJD^Regulator of G-protein signaling	KEGG:rno:54292`KO:K16449	GO:0097440^cellular_component^apical dendrite`GO:0030054^cellular_component^cell junction`GO:0005737^cellular_component^cytoplasm`GO:0005829^cellular_component^cytosol`GO:0030425^cellular_component^dendrite`GO:0043025^cellular_component^neuronal cell body`GO:0005634^cellular_component^nucleus`GO:0005886^cellular_component^plasma membrane`GO:0043234^cellular_component^protein complex`GO:0045202^ce…	.
TRINITY_DN83558_c0_g1	TRINITY_DN83558_c0_g1_i1	CAND1_DROME^CAND1_DROME^Q:82-489,H:946-1085^29.787%ID^E:2.45e-10^RecName: Full=Cullin-associated NEDD8-dissociated protein 1;^Eukaryota; Metazoa; Ecdysozoa; Arthropoda; Hexapoda; Insecta; Pterygota; Neoptera; Holometabola; Diptera; Brachycera; Muscomorpha; Ephydroidea; Drosophilidae; Drosophila; Sophophora	.	TRINITY_DN83558_c0_g1_i1.p1	1-489[+]	CAND1_DROME^CAND1_DROME^Q:28-163,H:946-1085^29.787%ID^E:2.21e-10^RecName: Full=Cullin-associated NEDD8-dissociated protein 1;^Eukaryota; Metazoa; Ecdysozoa; Arthropoda; Hexapoda; Insecta; Pterygota; Neoptera; Holometabola; Diptera; Brachycera; Muscomorpha; Ephydroidea; Drosophilidae; Drosophila; Sophophora	.	.	.	ENOG410XPK4^cullin-associated and neddylation-dissociated	KEGG:dme:Dmel_CG5366`KO:K17263	GO:0005634^cellular_component^nucleus`GO:2000435^biological_process^negative regulation of protein neddylation`GO:0016567^biological_process^protein ubiquitination`GO:0031647^biological_process^regulation of protein stability`GO:0010265^biological_process^SCF complex assembly	.
TRINITY_DN83550_c0_g1	TRINITY_DN83550_c0_g1_i1	.	.	.	.	.	.	.	.	.	.	.	.
TRINITY_DN83509_c0_g1	TRINITY_DN83509_c0_g1_i1	.	.	.	.	.	.	.	.	.	.	.	.
TRINITY_DN83530_c0_g1	TRINITY_DN83530_c0_g1_i1	.	.	.	.	.	.	.	.	.	.	.	.
TRINITY_DN83576_c0_g1	TRINITY_DN83576_c0_g1_i1	.	.	.	.	.	.	.	.	.	.	.	.
TRINITY_DN83590_c0_g1	TRINITY_DN83590_c0_g1_i1	LORF2_HUMAN^LORF2_HUMAN^Q:180-443,H:1140-1227^57.955%ID^E:1.09e-36^RecName: Full=LINE-1 retrotransposable element ORF2 protein;^Eukaryota; Metazoa; Chordata; Craniata; Vertebrata; Euteleostomi; Mammalia; Eutheria; Euarchontoglires; Primates; Haplorrhini; Catarrhini; Hominidae; Homo`LORF2_HUMAN^LORF2_HUMAN^Q:7-171,H:1078-1136^43.333%ID^E:1.09e-36^RecName: Full=LINE-1 retrotransposable element ORF2…	.	.	.	.	.	.	.	ENOG410Y9TZ^NA	.	GO:0046872^molecular_function^metal ion binding`GO:0003964^molecular_function^RNA-directed DNA polymerase activity`GO:0009036^molecular_function^Type II site-specific deoxyribonuclease activity`GO:0006310^biological_process^DNA recombination`GO:0090305^biological_process^nucleic acid phosphodiester bond hydrolysis`GO:0032199^biological_process^reverse transcription involved in RNA-mediated transp…	.
TRINITY_DN83574_c0_g1	TRINITY_DN83574_c0_g1_i1	.	.	.	.	.	.	.	.	.	.	.	.
TRINITY_DN83587_c0_g1	TRINITY_DN83587_c0_g1_i1	.	.	.	.	.	.	.	.	.	.	.	.
TRINITY_DN83532_c0_g1	TRINITY_DN83532_c0_g1_i1	.	.	.	.	.	.	.	.	.	.	.	.
TRINITY_DN83522_c0_g1	TRINITY_DN83522_c0_g1_i2	CPNE7_HUMAN^CPNE7_HUMAN^Q:5-526,H:322-495^82.759%ID^E:1.16e-99^RecName: Full=Copine-7 {ECO:0000305};^Eukaryota; Metazoa; Chordata; Craniata; Vertebrata; Euteleostomi; Mammalia; Eutheria; Euarchontoglires; Primates; Haplorrhini; Catarrhini; Hominidae; Homo	.	TRINITY_DN83522_c0_g1_i2.p1	2-526[+]	CPNE7_HUMAN^CPNE7_HUMAN^Q:2-175,H:322-495^82.759%ID^E:7.18e-108^RecName: Full=Copine-7 {ECO:0000305};^Eukaryota; Metazoa; Chordata; Craniata; Vertebrata; Euteleostomi; Mammalia; Eutheria; Euarchontoglires; Primates; Haplorrhini; Catarrhini; Hominidae; Homo	PF07002.15^Copine^Copine^81-174^E:1.5e-40	.	.	ENOG410XPC8^copine family	KEGG:hsa:27132	GO:0005737^cellular_component^cytoplasm`GO:0070062^cellular_component^extracellular exosome`GO:0005634^cellular_component^nucleus`GO:0005886^cellular_component^plasma membrane`GO:0005215^molecular_function^transporter activity`GO:0071277^biological_process^cellular response to calcium ion`GO:0046474^biological_process^glycerophospholipid biosynthetic process`GO:0006629^biological_process^lipid me…	.
TRINITY_DN83533_c0_g1	TRINITY_DN83533_c0_g1_i1	RL36A_PAPAN^RL36A_PAPAN^Q:2-148,H:57-105^57.143%ID^E:3.27e-12^RecName: Full=60S ribosomal protein L36a;^Eukaryota; Metazoa; Chordata; Craniata; Vertebrata; Euteleostomi; Mammalia; Eutheria; Euarchontoglires; Primates; Haplorrhini; Catarrhini; Cercopithecidae; Cercopithecinae; Papio`RL36A_PAPAN^RL36A_PAPAN^Q:111-248,H:57-102^52.174%ID^E:1.44e-08^RecName: Full=60S ribosomal protein L36a;^Eukaryota;…	.	.	.	.	.	.	.	.	.	GO:0005840^cellular_component^ribosome`GO:0003735^molecular_function^structural constituent of ribosome`GO:0006412^biological_process^translation	.
TRINITY_DN83567_c0_g1	TRINITY_DN83567_c0_g1_i1	.	.	.	.	.	.	.	.	.	.	.	.
TRINITY_DN83545_c0_g1	TRINITY_DN83545_c0_g1_i1	.	.	.	.	.	.	.	.	.	.	.	.
TRINITY_DN83579_c0_g1	TRINITY_DN83579_c0_g1_i1	ADCY1_MOUSE^ADCY1_MOUSE^Q:34-369,H:710-817^51.786%ID^E:1.12e-22^RecName: Full=Adenylate cyclase type 1;^Eukaryota; Metazoa; Chordata; Craniata; Vertebrata; Euteleostomi; Mammalia; Eutheria; Euarchontoglires; Glires; Rodentia; Myomorpha; Muroidea; Muridae; Murinae; Mus; Mus	.	TRINITY_DN83579_c0_g1_i1.p1	1-369[+]	ADCY1_MOUSE^ADCY1_MOUSE^Q:1-123,H:700-817^50.407%ID^E:8.84e-32^RecName: Full=Adenylate cyclase type 1;^Eukaryota; Metazoa; Chordata; Craniata; Vertebrata; Euteleostomi; Mammalia; Eutheria; Euarchontoglires; Glires; Rodentia; Myomorpha; Muroidea; Muridae; Murinae; Mus; Mus	.	.	ExpAA=54.57^PredHel=2^Topology=i28-50o54-73i	COG2114^Guanylate Cyclase	KEGG:mmu:432530`KO:K08041	GO:0005737^cellular_component^cytoplasm`GO:0070062^cellular_component^extracellular exosome`GO:0008074^cellular_component^guanylate cyclase complex, soluble`GO:0005887^cellular_component^integral component of plasma membrane`GO:0045121^cellular_component^membrane raft`GO:0005634^cellular_component^nucleus`GO:0005886^cellular_component^plasma membrane`GO:0004016^molecular_function^adenylate cyclas…	.
TRINITY_DN83521_c0_g1	TRINITY_DN83521_c0_g1_i2	SSH1_MOUSE^SSH1_MOUSE^Q:16-411,H:68-199^87.879%ID^E:1.18e-79^RecName: Full=Protein phosphatase Slingshot homolog 1;^Eukaryota; Metazoa; Chordata; Craniata; Vertebrata; Euteleostomi; Mammalia; Eutheria; Euarchontoglires; Glires; Rodentia; Myomorpha; Muroidea; Muridae; Murinae; Mus; Mus	.	TRINITY_DN83521_c0_g1_i2.p1	1-411[+]	SSH1_MOUSE^SSH1_MOUSE^Q:6-137,H:68-199^87.879%ID^E:1.06e-79^RecName: Full=Protein phosphatase Slingshot homolog 1;^Eukaryota; Metazoa; Chordata; Craniata; Vertebrata; Euteleostomi; Mammalia; Eutheria; Euarchontoglires; Glires; Rodentia; Myomorpha; Muroidea; Muridae; Murinae; Mus; Mus	.	.	.	COG2453^dual specificity phosphatase	KEGG:mmu:231637`KO:K05766	GO:0031252^cellular_component^cell leading edge`GO:0032154^cellular_component^cleavage furrow`GO:0005737^cellular_component^cytoplasm`GO:0005856^cellular_component^cytoskeleton`GO:0005829^cellular_component^cytosol`GO:0030426^cellular_component^growth cone`GO:0030496^cellular_component^midbody`GO:0005886^cellular_component^plasma membrane`GO:0003779^molecular_function^actin binding`GO:0004721^mol…	.
TRINITY_DN83569_c0_g1	TRINITY_DN83569_c0_g1_i1	.	.	.	.	.	.	.	.	.	.	.	.
TRINITY_DN83548_c0_g1	TRINITY_DN83548_c0_g1_i1	G6PI_PIG^G6PI_PIG^Q:3-716,H:291-528^82.773%ID^E:2.44e-150^RecName: Full=Glucose-6-phosphate isomerase;^Eukaryota; Metazoa; Chordata; Craniata; Vertebrata; Euteleostomi; Mammalia; Eutheria; Laurasiatheria; Cetartiodactyla; Suina; Suidae; Sus	.	TRINITY_DN83548_c0_g1_i1.p1	3-716[+]	G6PI_PIG^G6PI_PIG^Q:1-238,H:291-528^82.773%ID^E:2.2e-150^RecName: Full=Glucose-6-phosphate isomerase;^Eukaryota; Metazoa; Chordata; Craniata; Vertebrata; Euteleostomi; Mammalia; Eutheria; Laurasiatheria; Cetartiodactyla; Suina; Suidae; Sus	PF00342.18^PGI^Phosphoglucose isomerase^1-238^E:3.6e-121	.	.	COG0166^glucose-6-phosphate isomerase activity	KEGG:ssc:397602`KO:K01810	GO:0005737^cellular_component^cytoplasm`GO:0005615^cellular_component^extracellular space`GO:0005125^molecular_function^cytokine activity`GO:0004347^molecular_function^glucose-6-phosphate isomerase activity`GO:0001525^biological_process^angiogenesis`GO:0006094^biological_process^gluconeogenesis`GO:0006096^biological_process^glycolytic process	GO:0004347^molecular_function^glucose-6-phosphate isomerase activity`GO:0006094^biological_process^gluconeogenesis`GO:0006096^biological_process^glycolytic process
TRINITY_DN83542_c0_g1	TRINITY_DN83542_c0_g1_i1	CO6A6_MOUSE^CO6A6_MOUSE^Q:26-484,H:1213-1366^33.962%ID^E:2.31e-18^RecName: Full=Collagen alpha-6(VI) chain;^Eukaryota; Metazoa; Chordata; Craniata; Vertebrata; Euteleostomi; Mammalia; Eutheria; Euarchontoglires; Glires; Rodentia; Myomorpha; Muroidea; Muridae; Murinae; Mus; Mus	.	TRINITY_DN83542_c0_g1_i1.p1	2-487[+]	CO6A6_MOUSE^CO6A6_MOUSE^Q:9-161,H:1213-1366^33.962%ID^E:2.08e-18^RecName: Full=Collagen alpha-6(VI) chain;^Eukaryota; Metazoa; Chordata; Craniata; Vertebrata; Euteleostomi; Mammalia; Eutheria; Euarchontoglires; Glires; Rodentia; Myomorpha; Muroidea; Muridae; Murinae; Mus; Mus	.	.	.	ENOG410Y0KT^collagen, type VI, alpha 6	KEGG:mmu:245026`KO:K06238	GO:0005581^cellular_component^collagen trimer`GO:0031012^cellular_component^extracellular matrix`GO:0005576^cellular_component^extracellular region`GO:0005578^cellular_component^proteinaceous extracellular matrix`GO:0007155^biological_process^cell adhesion	.
TRINITY_DN83577_c0_g1	TRINITY_DN83577_c0_g1_i1	CERS2_HUMAN^CERS2_HUMAN^Q:3-356,H:214-331^61.864%ID^E:3.44e-47^RecName: Full=Ceramide synthase 2;^Eukaryota; Metazoa; Chordata; Craniata; Vertebrata; Euteleostomi; Mammalia; Eutheria; Euarchontoglires; Primates; Haplorrhini; Catarrhini; Hominidae; Homo	.	TRINITY_DN83577_c0_g1_i1.p1	3-560[+]	CERS2_HUMAN^CERS2_HUMAN^Q:1-130,H:214-342^62.308%ID^E:9.82e-54^RecName: Full=Ceramide synthase 2;^Eukaryota; Metazoa; Chordata; Craniata; Vertebrata; Euteleostomi; Mammalia; Eutheria; Euarchontoglires; Primates; Haplorrhini; Catarrhini; Hominidae; Homo	PF03798.15^TRAM_LAG1_CLN8^TLC domain^1-112^E:4.2e-24	.	ExpAA=54.51^PredHel=2^Topology=o50-67i88-110o	COG5058^ceramide synthase	KEGG:hsa:29956`KO:K04710	GO:0005783^cellular_component^endoplasmic reticulum`GO:0005789^cellular_component^endoplasmic reticulum membrane`GO:0016021^cellular_component^integral component of membrane`GO:0016020^cellular_component^membrane`GO:0031965^cellular_component^nuclear membrane`GO:0003677^molecular_function^DNA binding`GO:0050291^molecular_function^sphingosine N-acyltransferase activity`GO:0046513^biological_proces…	GO:0016021^cellular_component^integral component of membrane
TRINITY_DN83585_c0_g1	TRINITY_DN83585_c0_g1_i1	.	.	.	.	.	.	.	.	.	.	.	.
TRINITY_DN83517_c0_g1	TRINITY_DN83517_c0_g1_i1	.	.	.	.	.	.	.	.	.	.	.	.
TRINITY_DN83524_c0_g1	TRINITY_DN83524_c0_g1_i1	.	.	.	.	.	.	.	.	.	.	.	.
TRINITY_DN83524_c0_g2	TRINITY_DN83524_c0_g2_i1	.	.	.	.	.	.	.	.	.	.	.	.
TRINITY_DN90119_c0_g1	TRINITY_DN90119_c0_g1_i1	.	.	.	.	.	.	.	.	.	.	.	.
TRINITY_DN90181_c0_g1	TRINITY_DN90181_c0_g1_i1	.	.	.	.	.	.	.	.	.	.	.	.
TRINITY_DN90162_c0_g1	TRINITY_DN90162_c0_g1_i1	.	.	.	.	.	.	.	.	.	.	.	.
TRINITY_DN90162_c0_g2	TRINITY_DN90162_c0_g2_i1	.	.	.	.	.	.	.	.	.	.	.	.
TRINITY_DN90162_c0_g1	TRINITY_DN90162_c0_g1_i2	.	.	.	.	.	.	.	.	.	.	.	.
TRINITY_DN90165_c0_g1	TRINITY_DN90165_c0_g1_i1	.	.	.	.	.	.	.	.	.	.	.	.
TRINITY_DN90190_c0_g1	TRINITY_DN90190_c0_g1_i1	.	.	.	.	.	.	.	.	.	.	.	.
TRINITY_DN90112_c0_g1	TRINITY_DN90112_c0_g1_i1	.	.	.	.	.	.	.	.	.	.	.	.
TRINITY_DN90184_c0_g1	TRINITY_DN90184_c0_g1_i1	.	.	.	.	.	.	.	.	.	.	.	.
TRINITY_DN90179_c0_g1	TRINITY_DN90179_c0_g1_i1	.	.	TRINITY_DN90179_c0_g1_i1.p1	1-783[+]	.	.	.	.	.	.	.	.
TRINITY_DN90176_c0_g1	TRINITY_DN90176_c0_g1_i1	.	.	TRINITY_DN90176_c0_g1_i1.p1	1-639[+]	.	PF02023.16^SCAN^SCAN domain^95-184^E:4.3e-16	.	.	.	.	.	GO:0003700^molecular_function^DNA binding transcription factor activity`GO:0006355^biological_process^regulation of transcription, DNA-templated
TRINITY_DN90124_c0_g1	TRINITY_DN90124_c0_g1_i1	.	.	.	.	.	.	.	.	.	.	.	.
TRINITY_DN90135_c0_g1	TRINITY_DN90135_c0_g1_i1	.	.	.	.	.	.	.	.	.	.	.	.
TRINITY_DN90137_c0_g1	TRINITY_DN90137_c0_g1_i1	.	.	.	.	.	.	.	.	.	.	.	.
TRINITY_DN90170_c0_g1	TRINITY_DN90170_c0_g1_i1	.	.	.	.	.	.	.	.	.	.	.	.
TRINITY_DN90195_c0_g2	TRINITY_DN90195_c0_g2_i1	.	.	.	.	.	.	.	.	.	.	.	.
TRINITY_DN90136_c0_g1	TRINITY_DN90136_c0_g1_i1	.	.	.	.	.	.	.	.	.	.	.	.
TRINITY_DN90183_c0_g1	TRINITY_DN90183_c0_g1_i1	TANC2_HUMAN^TANC2_HUMAN^Q:6-527,H:985-1158^82.184%ID^E:1.5e-88^RecName: Full=Protein TANC2;^Eukaryota; Metazoa; Chordata; Craniata; Vertebrata; Euteleostomi; Mammalia; Eutheria; Euarchontoglires; Primates; Haplorrhini; Catarrhini; Hominidae; Homo`TANC2_HUMAN^TANC2_HUMAN^Q:192-515,H:863-972^38.596%ID^E:1.72e-09^RecName: Full=Protein TANC2;^Eukaryota; Metazoa; Chordata; Craniata; Vertebrata; Eutele…	.	TRINITY_DN90183_c0_g1_i1.p1	3-530[+]	TANC2_HUMAN^TANC2_HUMAN^Q:2-175,H:985-1158^82.184%ID^E:1.35e-88^RecName: Full=Protein TANC2;^Eukaryota; Metazoa; Chordata; Craniata; Vertebrata; Euteleostomi; Mammalia; Eutheria; Euarchontoglires; Primates; Haplorrhini; Catarrhini; Hominidae; Homo`TANC2_HUMAN^TANC2_HUMAN^Q:64-171,H:863-972^38.596%ID^E:1.55e-09^RecName: Full=Protein TANC2;^Eukaryota; Metazoa; Chordata; Craniata; Vertebrata; Eutele…	PF12796.6^Ank_2^Ankyrin repeats (3 copies)^14-114^E:2.6e-13`PF13606.5^Ank_3^Ankyrin repeat^51-77^E:0.0051`PF00023.29^Ank^Ankyrin repeat^51-81^E:0.0023`PF13637.5^Ank_4^Ankyrin repeats (many copies)^53-104^E:8.8e-08`PF13637.5^Ank_4^Ankyrin repeats (many copies)^87-137^E:1.9e-07`PF00023.29^Ank^Ankyrin repeat^87-114^E:0.0076`PF12796.6^Ank_2^Ankyrin repeats (3 copies)^88-174^E:2e-17`PF13857.5^Ank_5^An…	.	.	COG0666^Ankyrin Repeat	KEGG:hsa:26115	GO:0001701^biological_process^in utero embryonic development	GO:0005515^molecular_function^protein binding
TRINITY_DN90125_c0_g1	TRINITY_DN90125_c0_g1_i1	.	.	.	.	.	.	.	.	.	.	.	.
TRINITY_DN90198_c0_g1	TRINITY_DN90198_c0_g1_i1	POL2_DROME^POL2_DROME^Q:3-293,H:402-499^43.878%ID^E:1.29e-20^RecName: Full=Retrovirus-related Pol polyprotein from transposon 297;^Eukaryota; Metazoa; Ecdysozoa; Arthropoda; Hexapoda; Insecta; Pterygota; Neoptera; Holometabola; Diptera; Brachycera; Muscomorpha; Ephydroidea; Drosophilidae; Drosophila; Sophophora	.	.	.	.	.	.	.	.	.	GO:0004190^molecular_function^aspartic-type endopeptidase activity`GO:0004519^molecular_function^endonuclease activity`GO:0003676^molecular_function^nucleic acid binding`GO:0003964^molecular_function^RNA-directed DNA polymerase activity`GO:0015074^biological_process^DNA integration	.
TRINITY_DN90132_c0_g1	TRINITY_DN90132_c0_g1_i1	.	.	.	.	.	.	.	.	.	.	.	.
TRINITY_DN90158_c0_g1	TRINITY_DN90158_c0_g1_i1	.	.	.	.	.	.	.	.	.	.	.	.
TRINITY_DN90118_c0_g1	TRINITY_DN90118_c0_g1_i1	.	.	.	.	.	.	.	.	.	.	.	.
TRINITY_DN90168_c0_g1	TRINITY_DN90168_c0_g1_i1	.	.	.	.	.	.	.	.	.	.	.	.
TRINITY_DN90109_c1_g1	TRINITY_DN90109_c1_g1_i1	.	.	.	.	.	.	.	.	.	.	.	.
TRINITY_DN90109_c1_g2	TRINITY_DN90109_c1_g2_i2	.	.	TRINITY_DN90109_c1_g2_i2.p1	41-346[+]	.	.	.	.	.	.	.	.
TRINITY_DN90101_c0_g1	TRINITY_DN90101_c0_g1_i1	.	.	.	.	.	.	.	.	.	.	.	.
TRINITY_DN90174_c0_g1	TRINITY_DN90174_c0_g1_i1	.	.	.	.	.	.	.	.	.	.	.	.
TRINITY_DN90110_c0_g1	TRINITY_DN90110_c0_g1_i1	.	.	.	.	.	.	.	.	.	.	.	.
TRINITY_DN90105_c0_g1	TRINITY_DN90105_c0_g1_i1	.	.	.	.	.	.	.	.	.	.	.	.
TRINITY_DN90105_c0_g2	TRINITY_DN90105_c0_g2_i1	EI24_ARATH^EI24_ARATH^Q:9-284,H:192-282^36.957%ID^E:1.2e-11^RecName: Full=Protein EI24 homolog;^Eukaryota; Viridiplantae; Streptophyta; Embryophyta; Tracheophyta; Spermatophyta; Magnoliophyta; eudicotyledons; Gunneridae; Pentapetalae; rosids; malvids; Brassicales; Brassicaceae; Camelineae; Arabidopsis	.	TRINITY_DN90105_c0_g2_i1.p2	3-428[+]	EI24_ARATH^EI24_ARATH^Q:3-94,H:192-282^36.957%ID^E:1.08e-11^RecName: Full=Protein EI24 homolog;^Eukaryota; Viridiplantae; Streptophyta; Embryophyta; Tracheophyta; Spermatophyta; Magnoliophyta; eudicotyledons; Gunneridae; Pentapetalae; rosids; malvids; Brassicales; Brassicaceae; Camelineae; Arabidopsis	PF07264.10^EI24^Etoposide-induced protein 2.4 (EI24)^3-77^E:1.9e-11	.	ExpAA=59.70^PredHel=3^Topology=o4-23i44-61o65-87i	ENOG410XRPU^Etoposide induced 2.4 mRNA	KEGG:ath:AT4G06676`KO:K10134	GO:0005783^cellular_component^endoplasmic reticulum`GO:0016021^cellular_component^integral component of membrane`GO:0016236^biological_process^macroautophagy	.
TRINITY_DN90128_c0_g2	TRINITY_DN90128_c0_g2_i1	.	.	.	.	.	.	.	.	.	.	.	.
TRINITY_DN90114_c0_g1	TRINITY_DN90114_c0_g1_i1	.	.	.	.	.	.	.	.	.	.	.	.
TRINITY_DN90171_c0_g1	TRINITY_DN90171_c0_g1_i1	.	.	.	.	.	.	.	.	.	.	.	.
TRINITY_DN90169_c0_g1	TRINITY_DN90169_c0_g1_i1	.	.	TRINITY_DN90169_c0_g1_i1.p1	1-378[+]	.	PF15769.4^DUF4698^Domain of unknown function (DUF4698)^18-118^E:4.8e-09	.	.	.	.	.	.
TRINITY_DN90173_c0_g1	TRINITY_DN90173_c0_g1_i1	COX3_USTMA^COX3_USTMA^Q:498-208,H:178-274^69.072%ID^E:4.99e-44^RecName: Full=Cytochrome c oxidase subunit 3;^Eukaryota; Fungi; Dikarya; Basidiomycota; Ustilaginomycotina; Ustilaginomycetes; Ustilaginales; Ustilaginaceae; Ustilago	.	TRINITY_DN90173_c0_g1_i1.p1	178-501[-]	COX3_USTMA^COX3_USTMA^Q:2-98,H:178-274^69.072%ID^E:3.24e-45^RecName: Full=Cytochrome c oxidase subunit 3;^Eukaryota; Fungi; Dikarya; Basidiomycota; Ustilaginomycotina; Ustilaginomycetes; Ustilaginales; Ustilaginaceae; Ustilago	PF00510.17^COX3^Cytochrome c oxidase subunit III^1-98^E:8.8e-47	sigP:1^16^0.677^YES	ExpAA=63.13^PredHel=3^Topology=i2-20o35-57i77-99o	.	KEGG:uma:UsmafMp11`KO:K02262	GO:0016021^cellular_component^integral component of membrane`GO:0005743^cellular_component^mitochondrial inner membrane`GO:0004129^molecular_function^cytochrome-c oxidase activity`GO:0019646^biological_process^aerobic electron transport chain	GO:0015002^molecular_function^heme-copper terminal oxidase activity`GO:0016020^cellular_component^membrane
TRINITY_DN90173_c0_g2	TRINITY_DN90173_c0_g2_i1	COX3_USTMA^COX3_USTMA^Q:3-356,H:114-231^72.034%ID^E:9.11e-49^RecName: Full=Cytochrome c oxidase subunit 3;^Eukaryota; Fungi; Dikarya; Basidiomycota; Ustilaginomycotina; Ustilaginomycetes; Ustilaginales; Ustilaginaceae; Ustilago	.	TRINITY_DN90173_c0_g2_i1.p1	3-356[+]	COX3_RHIST^COX3_RHIST^Q:1-118,H:121-237^71.186%ID^E:7.77e-54^RecName: Full=Cytochrome c oxidase subunit 3;^Eukaryota; Fungi; Mucoromycota; Mucoromycotina; Mucorales; Mucorineae; Rhizopodaceae; Rhizopus	PF00510.17^COX3^Cytochrome c oxidase subunit III^1-118^E:6.2e-57	.	ExpAA=64.30^PredHel=3^Topology=o31-53i58-80o95-117i	.	.	GO:0016021^cellular_component^integral component of membrane`GO:0005743^cellular_component^mitochondrial inner membrane`GO:0004129^molecular_function^cytochrome-c oxidase activity`GO:0019646^biological_process^aerobic electron transport chain	GO:0015002^molecular_function^heme-copper terminal oxidase activity`GO:0016020^cellular_component^membrane
TRINITY_DN90151_c0_g3	TRINITY_DN90151_c0_g3_i1	.	.	TRINITY_DN90151_c0_g3_i1.p1	2-418[+]	.	.	.	.	.	.	.	.
TRINITY_DN90146_c0_g1	TRINITY_DN90146_c0_g1_i1	.	.	.	.	.	.	.	.	.	.	.	.
TRINITY_DN90104_c0_g1	TRINITY_DN90104_c0_g1_i1	.	.	.	.	.	.	.	.	.	.	.	.
TRINITY_DN90113_c0_g1	TRINITY_DN90113_c0_g1_i1	GLGE1_STRCO^GLGE1_STRCO^Q:248-3,H:237-318^74.39%ID^E:2.83e-34^RecName: Full=Alpha-1,4-glucan:maltose-1-phosphate maltosyltransferase 1;^Bacteria; Actinobacteria; Streptomycetales; Streptomycetaceae; Streptomyces; Streptomyces albidoflavus group	.	.	.	.	.	.	.	COG0366^alpha amylase, catalytic	KEGG:sco:SCO5443`KO:K16147	GO:0004553^molecular_function^hydrolase activity, hydrolyzing O-glycosyl compounds`GO:0016757^molecular_function^transferase activity, transferring glycosyl groups`GO:0005975^biological_process^carbohydrate metabolic process	.
TRINITY_DN90113_c1_g1	TRINITY_DN90113_c1_g1_i1	GLGE_ARCHD^GLGE_ARCHD^Q:1-213,H:286-357^81.944%ID^E:4.64e-33^RecName: Full=Alpha-1,4-glucan:maltose-1-phosphate maltosyltransferase {ECO:0000255|HAMAP-Rule:MF_02124};^Bacteria; Actinobacteria; Actinomycetales; Actinomycetaceae; Arcanobacterium	.	.	.	.	.	.	.	COG0366^alpha amylase, catalytic	KEGG:ahe:Arch_0386`KO:K16147	GO:0004553^molecular_function^hydrolase activity, hydrolyzing O-glycosyl compounds`GO:0016757^molecular_function^transferase activity, transferring glycosyl groups`GO:0005975^biological_process^carbohydrate metabolic process	.
TRINITY_DN90164_c0_g1	TRINITY_DN90164_c0_g1_i1	.	.	.	.	.	.	.	.	.	.	.	.
TRINITY_DN90193_c0_g1	TRINITY_DN90193_c0_g1_i1	.	.	TRINITY_DN90193_c0_g1_i1.p1	1-375[+]	.	.	.	.	.	.	.	.
TRINITY_DN90187_c0_g1	TRINITY_DN90187_c0_g1_i1	.	.	.	.	.	.	.	.	.	.	.	.
TRINITY_DN90131_c0_g1	TRINITY_DN90131_c0_g1_i1	.	.	.	.	.	.	.	.	.	.	.	.
TRINITY_DN90117_c0_g1	TRINITY_DN90117_c0_g1_i1	.	.	.	.	.	.	.	.	.	.	.	.
TRINITY_DN90185_c0_g1	TRINITY_DN90185_c0_g1_i1	TSH3_MOUSE^TSH3_MOUSE^Q:287-742,H:1-133^51.266%ID^E:2.02e-31^RecName: Full=Teashirt homolog 3;^Eukaryota; Metazoa; Chordata; Craniata; Vertebrata; Euteleostomi; Mammalia; Eutheria; Euarchontoglires; Glires; Rodentia; Myomorpha; Muroidea; Muridae; Murinae; Mus; Mus	.	TRINITY_DN90185_c0_g1_i1.p1	287-742[+]	TSH3_HUMAN^TSH3_HUMAN^Q:1-152,H:1-133^51.592%ID^E:6.63e-40^RecName: Full=Teashirt homolog 3;^Eukaryota; Metazoa; Chordata; Craniata; Vertebrata; Euteleostomi; Mammalia; Eutheria; Euarchontoglires; Primates; Haplorrhini; Catarrhini; Hominidae; Homo	.	.	.	ENOG410XQQR^Teashirt zinc finger homeobox	KEGG:hsa:57616`KO:K09236	GO:0030426^cellular_component^growth cone`GO:0005654^cellular_component^nucleoplasm`GO:0005634^cellular_component^nucleus`GO:0003682^molecular_function^chromatin binding`GO:0003677^molecular_function^DNA binding`GO:0046872^molecular_function^metal ion binding`GO:0001078^molecular_function^transcriptional repressor activity, RNA polymerase II proximal promoter sequence-specific DNA binding`GO:0060…	.
TRINITY_DN90127_c0_g1	TRINITY_DN90127_c0_g1_i1	CYSW_SYNY3^CYSW_SYNY3^Q:13-225,H:58-128^52.113%ID^E:4.68e-20^RecName: Full=Sulfate transport system permease protein CysW;^Bacteria; Cyanobacteria; Synechococcales; Merismopediaceae; Synechocystis	.	.	.	.	.	.	.	.	KEGG:syn:slr1454`KO:K02047	GO:0016021^cellular_component^integral component of membrane`GO:0005886^cellular_component^plasma membrane`GO:0015419^molecular_function^ATPase-coupled sulfate transmembrane transporter activity	.
TRINITY_DN90156_c0_g1	TRINITY_DN90156_c0_g1_i1	AXDN1_MACFA^AXDN1_MACFA^Q:31-258,H:742-819^35.897%ID^E:3.34e-10^RecName: Full=Axonemal dynein light chain domain-containing protein 1;^Eukaryota; Metazoa; Chordata; Craniata; Vertebrata; Euteleostomi; Mammalia; Eutheria; Euarchontoglires; Primates; Haplorrhini; Catarrhini; Cercopithecidae; Cercopithecinae; Macaca	.	TRINITY_DN90156_c0_g1_i1.p1	1-372[+]	AXDN1_MACFA^AXDN1_MACFA^Q:11-86,H:742-819^35.897%ID^E:3e-10^RecName: Full=Axonemal dynein light chain domain-containing protein 1;^Eukaryota; Metazoa; Chordata; Craniata; Vertebrata; Euteleostomi; Mammalia; Eutheria; Euarchontoglires; Primates; Haplorrhini; Catarrhini; Cercopithecidae; Cercopithecinae; Macaca	.	.	.	.	.	.	.
TRINITY_DN90107_c0_g1	TRINITY_DN90107_c0_g1_i1	.	.	.	.	.	.	.	.	.	.	.	.
TRINITY_DN32697_c0_g1	TRINITY_DN32697_c0_g1_i1	.	.	.	.	.	.	.	.	.	.	.	.
TRINITY_DN32619_c0_g1	TRINITY_DN32619_c0_g1_i1	RNA14_USTMA^RNA14_USTMA^Q:23-274,H:605-688^65.476%ID^E:5.13e-34^RecName: Full=mRNA 3'-end-processing protein RNA14;^Eukaryota; Fungi; Dikarya; Basidiomycota; Ustilaginomycotina; Ustilaginomycetes; Ustilaginales; Ustilaginaceae; Ustilago	.	.	.	.	.	.	.	.	KEGG:uma:UMAG_02055`KO:K14408	GO:0005737^cellular_component^cytoplasm`GO:0005634^cellular_component^nucleus`GO:0006397^biological_process^mRNA processing	.
TRINITY_DN32689_c0_g1	TRINITY_DN32689_c0_g1_i1	.	.	.	.	.	.	.	.	.	.	.	.
TRINITY_DN32649_c0_g1	TRINITY_DN32649_c0_g1_i1	.	.	.	.	.	.	.	.	.	.	.	.
TRINITY_DN32663_c0_g1	TRINITY_DN32663_c0_g1_i1	.	.	.	.	.	.	.	.	.	.	.	.
TRINITY_DN32671_c0_g1	TRINITY_DN32671_c0_g1_i1	EFMT2_HUMAN^EFMT2_HUMAN^Q:200-6,H:206-271^50%ID^E:1.46e-08^RecName: Full=EEF1A lysine methyltransferase 2 {ECO:0000255|HAMAP-Rule:MF_03188, ECO:0000312|HGNC:HGNC:33787};^Eukaryota; Metazoa; Chordata; Craniata; Vertebrata; Euteleostomi; Mammalia; Eutheria; Euarchontoglires; Primates; Haplorrhini; Catarrhini; Hominidae; Homo	.	.	.	.	.	.	.	ENOG4111PXE^Methyltransferase,-like protein	KEGG:hsa:399818	GO:0005737^cellular_component^cytoplasm`GO:0005829^cellular_component^cytosol`GO:0005634^cellular_component^nucleus`GO:0008168^molecular_function^methyltransferase activity`GO:0016279^molecular_function^protein-lysine N-methyltransferase activity`GO:0018022^biological_process^peptidyl-lysine methylation`GO:0006479^biological_process^protein methylation	.
TRINITY_DN32679_c0_g1	TRINITY_DN32679_c0_g1_i1	.	.	.	.	.	.	.	.	.	.	.	.
TRINITY_DN32674_c0_g1	TRINITY_DN32674_c0_g1_i1	.	.	TRINITY_DN32674_c0_g1_i1.p3	1-336[-]	.	.	.	ExpAA=44.78^PredHel=2^Topology=i7-29o84-106i	.	.	.	.
TRINITY_DN32611_c0_g1	TRINITY_DN32611_c0_g1_i1	.	.	.	.	.	.	.	.	.	.	.	.
TRINITY_DN32621_c0_g1	TRINITY_DN32621_c0_g1_i1	CNGA3_BOVIN^CNGA3_BOVIN^Q:2-316,H:338-442^85.714%ID^E:4.2e-60^RecName: Full=Cyclic nucleotide-gated cation channel alpha-3;^Eukaryota; Metazoa; Chordata; Craniata; Vertebrata; Euteleostomi; Mammalia; Eutheria; Laurasiatheria; Cetartiodactyla; Ruminantia; Pecora; Bovidae; Bovinae; Bos	.	TRINITY_DN32621_c0_g1_i1.p1	2-316[+]	CNGA3_BOVIN^CNGA3_BOVIN^Q:1-105,H:338-442^85.714%ID^E:3.78e-60^RecName: Full=Cyclic nucleotide-gated cation channel alpha-3;^Eukaryota; Metazoa; Chordata; Craniata; Vertebrata; Euteleostomi; Mammalia; Eutheria; Laurasiatheria; Cetartiodactyla; Ruminantia; Pecora; Bovidae; Bovinae; Bos	PF00520.30^Ion_trans^Ion transport protein^1-91^E:2.3e-08	.	ExpAA=32.98^PredHel=2^Topology=i34-51o61-83i	ENOG410YWWI^cyclic nucleotide gated channel alpha	KEGG:bta:281701`KO:K04950	GO:0005887^cellular_component^integral component of plasma membrane`GO:1902495^cellular_component^transmembrane transporter complex`GO:0030553^molecular_function^cGMP binding`GO:0005223^molecular_function^intracellular cGMP activated cation channel activity`GO:0005249^molecular_function^voltage-gated potassium channel activity`GO:0042391^biological_process^regulation of membrane potential`GO:0050…	GO:0005216^molecular_function^ion channel activity`GO:0006811^biological_process^ion transport`GO:0055085^biological_process^transmembrane transport`GO:0016020^cellular_component^membrane
TRINITY_DN32621_c0_g2	TRINITY_DN32621_c0_g2_i1	CNG1_CHICK^CNG1_CHICK^Q:3-209,H:465-533^89.855%ID^E:2.16e-37^RecName: Full=Cyclic nucleotide-gated channel cone photoreceptor subunit alpha;^Eukaryota; Metazoa; Chordata; Craniata; Vertebrata; Euteleostomi; Archelosauria; Archosauria; Dinosauria; Saurischia; Theropoda; Coelurosauria; Aves; Neognathae; Galloanserae; Galliformes; Phasianidae; Phasianinae; Gallus	.	.	.	.	.	.	.	ENOG410YWWI^cyclic nucleotide gated channel alpha	KEGG:gga:396144`KO:K04950	GO:0005887^cellular_component^integral component of plasma membrane`GO:0030552^molecular_function^cAMP binding`GO:0005249^molecular_function^voltage-gated potassium channel activity`GO:0042391^biological_process^regulation of membrane potential`GO:0050896^biological_process^response to stimulus`GO:0007601^biological_process^visual perception	.
TRINITY_DN32691_c0_g1	TRINITY_DN32691_c0_g1_i1	.	.	.	.	.	.	.	.	.	.	.	.
TRINITY_DN32622_c0_g1	TRINITY_DN32622_c0_g1_i1	.	.	.	.	.	.	.	.	.	.	.	.
TRINITY_DN32639_c0_g1	TRINITY_DN32639_c0_g1_i1	PRIC2_HUMAN^PRIC2_HUMAN^Q:34-219,H:1-62^82.258%ID^E:1.95e-30^RecName: Full=Prickle-like protein 2;^Eukaryota; Metazoa; Chordata; Craniata; Vertebrata; Euteleostomi; Mammalia; Eutheria; Euarchontoglires; Primates; Haplorrhini; Catarrhini; Hominidae; Homo	.	.	.	.	.	.	.	ENOG410XP0W^Prickle homolog	KEGG:hsa:166336`KO:K04511	GO:0005737^cellular_component^cytoplasm`GO:0031965^cellular_component^nuclear membrane`GO:0008270^molecular_function^zinc ion binding`GO:0060071^biological_process^Wnt signaling pathway, planar cell polarity pathway	.
TRINITY_DN32692_c0_g1	TRINITY_DN32692_c0_g1_i1	F1712_MOUSE^F1712_MOUSE^Q:3-569,H:365-547^40.513%ID^E:4.4e-24^RecName: Full=Protein FAM171A2;^Eukaryota; Metazoa; Chordata; Craniata; Vertebrata; Euteleostomi; Mammalia; Eutheria; Euarchontoglires; Glires; Rodentia; Myomorpha; Muroidea; Muridae; Murinae; Mus; Mus	.	TRINITY_DN32692_c0_g1_i1.p3	3-569[+]	F1712_MOUSE^F1712_MOUSE^Q:1-189,H:365-547^42.105%ID^E:1.46e-30^RecName: Full=Protein FAM171A2;^Eukaryota; Metazoa; Chordata; Craniata; Vertebrata; Euteleostomi; Mammalia; Eutheria; Euarchontoglires; Glires; Rodentia; Myomorpha; Muroidea; Muridae; Murinae; Mus; Mus	PF10577.8^UPF0560^Uncharacterised protein family UPF0560^1-189^E:1.7e-54	.	.	ENOG410ZP57^family with sequence similarity 171, member A2	KEGG:mmu:217219	GO:0016021^cellular_component^integral component of membrane	.
TRINITY_DN78880_c0_g1	TRINITY_DN78880_c0_g1_i1	CAD11_CHICK^CAD11_CHICK^Q:191-418,H:710-782^46.053%ID^E:1.59e-09^RecName: Full=Cadherin-11;^Eukaryota; Metazoa; Chordata; Craniata; Vertebrata; Euteleostomi; Archelosauria; Archosauria; Dinosauria; Saurischia; Theropoda; Coelurosauria; Aves; Neognathae; Galloanserae; Galliformes; Phasianidae; Phasianinae; Gallus	.	TRINITY_DN78880_c0_g1_i1.p3	2-553[+]	CAD18_HUMAN^CAD18_HUMAN^Q:64-146,H:709-788^44.578%ID^E:2.91e-15^RecName: Full=Cadherin-18;^Eukaryota; Metazoa; Chordata; Craniata; Vertebrata; Euteleostomi; Mammalia; Eutheria; Euarchontoglires; Primates; Haplorrhini; Catarrhini; Hominidae; Homo	PF01049.16^Cadherin_C^Cadherin cytoplasmic region^65-141^E:1.7e-22	.	.	ENOG410XQHI^Cadherins are calcium dependent cell adhesion proteins (By similarity)	KEGG:hsa:1016`KO:K06805	GO:0016021^cellular_component^integral component of membrane`GO:0005886^cellular_component^plasma membrane`GO:0005509^molecular_function^calcium ion binding`GO:0034332^biological_process^adherens junction organization`GO:0007156^biological_process^homophilic cell adhesion via plasma membrane adhesion molecules	GO:0005509^molecular_function^calcium ion binding`GO:0007156^biological_process^homophilic cell adhesion via plasma membrane adhesion molecules
TRINITY_DN78884_c0_g1	TRINITY_DN78884_c0_g1_i1	.	.	.	.	.	.	.	.	.	.	.	.
TRINITY_DN78840_c1_g1	TRINITY_DN78840_c1_g1_i1	.	.	.	.	.	.	.	.	.	.	.	.
TRINITY_DN78853_c0_g1	TRINITY_DN78853_c0_g1_i1	.	.	.	.	.	.	.	.	.	.	.	.
TRINITY_DN78863_c0_g1	TRINITY_DN78863_c0_g1_i1	.	.	.	.	.	.	.	.	.	.	.	.
TRINITY_DN78863_c0_g2	TRINITY_DN78863_c0_g2_i1	.	.	.	.	.	.	.	.	.	.	.	.
TRINITY_DN78893_c0_g1	TRINITY_DN78893_c0_g1_i1	FBLN7_HUMAN^FBLN7_HUMAN^Q:74-397,H:79-214^30.882%ID^E:1.33e-10^RecName: Full=Fibulin-7;^Eukaryota; Metazoa; Chordata; Craniata; Vertebrata; Euteleostomi; Mammalia; Eutheria; Euarchontoglires; Primates; Haplorrhini; Catarrhini; Hominidae; Homo	.	TRINITY_DN78893_c0_g1_i1.p1	2-397[+]	FBLN7_HUMAN^FBLN7_HUMAN^Q:25-132,H:79-214^30.882%ID^E:1.58e-13^RecName: Full=Fibulin-7;^Eukaryota; Metazoa; Chordata; Craniata; Vertebrata; Euteleostomi; Mammalia; Eutheria; Euarchontoglires; Primates; Haplorrhini; Catarrhini; Hominidae; Homo	PF00084.19^Sushi^Sushi repeat (SCR repeat)^27-80^E:9.5e-12	.	.	ENOG410XP6K^Notch ligand involved in the mediation of Notch signaling (By similarity)	KEGG:hsa:129804`KO:K17342	GO:0070062^cellular_component^extracellular exosome`GO:0005925^cellular_component^focal adhesion`GO:0005578^cellular_component^proteinaceous extracellular matrix`GO:0005509^molecular_function^calcium ion binding`GO:0008201^molecular_function^heparin binding`GO:0007155^biological_process^cell adhesion	.
TRINITY_DN78847_c0_g1	TRINITY_DN78847_c0_g1_i1	.	.	.	.	.	.	.	.	.	.	.	.
TRINITY_DN78813_c0_g1	TRINITY_DN78813_c0_g1_i1	.	.	.	.	.	.	.	.	.	.	.	.
TRINITY_DN78844_c0_g1	TRINITY_DN78844_c0_g1_i1	.	.	.	.	.	.	.	.	.	.	.	.
TRINITY_DN78892_c0_g1	TRINITY_DN78892_c0_g1_i1	FNDC5_DANRE^FNDC5_DANRE^Q:3-248,H:126-207^98.78%ID^E:8.06e-54^RecName: Full=Fibronectin type III domain-containing protein 5;^Eukaryota; Metazoa; Chordata; Craniata; Vertebrata; Euteleostomi; Actinopterygii; Neopterygii; Teleostei; Ostariophysi; Cypriniformes; Cyprinidae; Danio	.	.	.	.	.	.	.	ENOG410YC2F^fibronectin type III domain containing 5	KEGG:dre:555635	GO:0005783^cellular_component^endoplasmic reticulum`GO:0005576^cellular_component^extracellular region`GO:0016021^cellular_component^integral component of membrane`GO:0005778^cellular_component^peroxisomal membrane`GO:0005886^cellular_component^plasma membrane`GO:0005179^molecular_function^hormone activity`GO:0090336^biological_process^positive regulation of brown fat cell differentiation	.
TRINITY_DN78892_c1_g1	TRINITY_DN78892_c1_g1_i1	FNDC5_DANRE^FNDC5_DANRE^Q:81-416,H:17-128^84.821%ID^E:9.43e-64^RecName: Full=Fibronectin type III domain-containing protein 5;^Eukaryota; Metazoa; Chordata; Craniata; Vertebrata; Euteleostomi; Actinopterygii; Neopterygii; Teleostei; Ostariophysi; Cypriniformes; Cyprinidae; Danio	.	TRINITY_DN78892_c1_g1_i1.p1	42-416[+]	FNDC5_DANRE^FNDC5_DANRE^Q:14-125,H:17-128^84.821%ID^E:4.38e-64^RecName: Full=Fibronectin type III domain-containing protein 5;^Eukaryota; Metazoa; Chordata; Craniata; Vertebrata; Euteleostomi; Actinopterygii; Neopterygii; Teleostei; Ostariophysi; Cypriniformes; Cyprinidae; Danio	PF00041.20^fn3^Fibronectin type III domain^27-109^E:2e-09	sigP:1^23^0.625^YES	.	ENOG410YC2F^fibronectin type III domain containing 5	KEGG:dre:555635	GO:0005783^cellular_component^endoplasmic reticulum`GO:0005576^cellular_component^extracellular region`GO:0016021^cellular_component^integral component of membrane`GO:0005778^cellular_component^peroxisomal membrane`GO:0005886^cellular_component^plasma membrane`GO:0005179^molecular_function^hormone activity`GO:0090336^biological_process^positive regulation of brown fat cell differentiation	GO:0005515^molecular_function^protein binding
TRINITY_DN78846_c0_g1	TRINITY_DN78846_c0_g1_i1	.	.	.	.	.	.	.	.	.	.	.	.
TRINITY_DN78846_c0_g2	TRINITY_DN78846_c0_g2_i1	.	.	.	.	.	.	.	.	.	.	.	.
TRINITY_DN78817_c0_g1	TRINITY_DN78817_c0_g1_i2	.	.	.	.	.	.	.	.	.	.	.	.
TRINITY_DN78841_c0_g1	TRINITY_DN78841_c0_g1_i1	.	.	.	.	.	.	.	.	.	.	.	.
TRINITY_DN78837_c0_g1	TRINITY_DN78837_c0_g1_i1	.	.	.	.	.	.	.	.	.	.	.	.
TRINITY_DN78837_c1_g1	TRINITY_DN78837_c1_g1_i1	.	.	.	.	.	.	.	.	.	.	.	.
TRINITY_DN78832_c0_g1	TRINITY_DN78832_c0_g1_i1	CFA99_HUMAN^CFA99_HUMAN^Q:7-360,H:68-185^42.373%ID^E:5.55e-20^RecName: Full=Cilia- and flagella-associated protein 99 {ECO:0000312|HGNC:HGNC:51180};^Eukaryota; Metazoa; Chordata; Craniata; Vertebrata; Euteleostomi; Mammalia; Eutheria; Euarchontoglires; Primates; Haplorrhini; Catarrhini; Hominidae; Homo	.	TRINITY_DN78832_c0_g1_i1.p1	1-360[+]	CFA99_HUMAN^CFA99_HUMAN^Q:3-120,H:68-185^42.373%ID^E:5e-20^RecName: Full=Cilia- and flagella-associated protein 99 {ECO:0000312|HGNC:HGNC:51180};^Eukaryota; Metazoa; Chordata; Craniata; Vertebrata; Euteleostomi; Mammalia; Eutheria; Euarchontoglires; Primates; Haplorrhini; Catarrhini; Hominidae; Homo	.	.	.	ENOG410XPI1^NA	.	GO:0042995^cellular_component^cell projection	.
TRINITY_DN78883_c0_g1	TRINITY_DN78883_c0_g1_i1	.	.	.	.	.	.	.	.	.	.	.	.
TRINITY_DN78801_c0_g1	TRINITY_DN78801_c0_g1_i1	.	.	.	.	.	.	.	.	.	.	.	.
TRINITY_DN78870_c0_g1	TRINITY_DN78870_c0_g1_i1	.	.	.	.	.	.	.	.	.	.	.	.
TRINITY_DN78854_c0_g1	TRINITY_DN78854_c0_g1_i1	.	.	TRINITY_DN78854_c0_g1_i1.p1	315-641[+]	.	.	.	.	.	.	.	.
TRINITY_DN78873_c0_g1	TRINITY_DN78873_c0_g1_i1	LOLD_VIBPA^LOLD_VIBPA^Q:207-4,H:142-209^58.824%ID^E:9.75e-23^RecName: Full=Lipoprotein-releasing system ATP-binding protein LolD {ECO:0000255|HAMAP-Rule:MF_01708};^Bacteria; Proteobacteria; Gammaproteobacteria; Vibrionales; Vibrionaceae; Vibrio	.	.	.	.	.	.	.	COG1136^(ABC) transporter	KEGG:vpa:VP0978`KO:K09810	GO:0005886^cellular_component^plasma membrane`GO:0005524^molecular_function^ATP binding`GO:0016887^molecular_function^ATPase activity`GO:0042954^molecular_function^lipoprotein transporter activity	.
TRINITY_DN78811_c0_g1	TRINITY_DN78811_c0_g1_i1	.	.	.	.	.	.	.	.	.	.	.	.
TRINITY_DN78889_c0_g1	TRINITY_DN78889_c0_g1_i1	.	.	.	.	.	.	.	.	.	.	.	.
TRINITY_DN78871_c0_g1	TRINITY_DN78871_c0_g1_i1	.	.	.	.	.	.	.	.	.	.	.	.
TRINITY_DN78895_c0_g1	TRINITY_DN78895_c0_g1_i1	.	.	.	.	.	.	.	.	.	.	.	.
TRINITY_DN78809_c0_g1	TRINITY_DN78809_c0_g1_i1	.	.	TRINITY_DN78809_c0_g1_i1.p1	1-624[+]	.	.	.	.	.	.	.	.
TRINITY_DN78831_c0_g1	TRINITY_DN78831_c0_g1_i1	CCSE1_HUMAN^CCSE1_HUMAN^Q:22-273,H:111-193^55.952%ID^E:3.11e-23^RecName: Full=Serine-rich coiled-coil domain-containing protein 1;^Eukaryota; Metazoa; Chordata; Craniata; Vertebrata; Euteleostomi; Mammalia; Eutheria; Euarchontoglires; Primates; Haplorrhini; Catarrhini; Hominidae; Homo	.	TRINITY_DN78831_c0_g1_i1.p1	1-396[+]	CCSE1_MOUSE^CCSE1_MOUSE^Q:8-132,H:111-250^45.455%ID^E:6.63e-25^RecName: Full=Serine-rich coiled-coil domain-containing protein 1;^Eukaryota; Metazoa; Chordata; Craniata; Vertebrata; Euteleostomi; Mammalia; Eutheria; Euarchontoglires; Glires; Rodentia; Myomorpha; Muroidea; Muridae; Murinae; Mus; Mus	.	.	.	ENOG410YA7F^NA	KEGG:mmu:232035	.	.
TRINITY_DN78810_c0_g1	TRINITY_DN78810_c0_g1_i1	.	.	.	.	.	.	.	.	.	.	.	.
TRINITY_DN78839_c0_g1	TRINITY_DN78839_c0_g1_i1	.	.	.	.	.	.	.	.	.	.	.	.
TRINITY_DN78843_c0_g1	TRINITY_DN78843_c0_g1_i1	.	.	.	.	.	.	.	.	.	.	.	.
TRINITY_DN53648_c0_g1	TRINITY_DN53648_c0_g1_i1	KS6A2_HUMAN^KS6A2_HUMAN^Q:13-849,H:1-279^93.548%ID^E:4.45e-164^RecName: Full=Ribosomal protein S6 kinase alpha-2;^Eukaryota; Metazoa; Chordata; Craniata; Vertebrata; Euteleostomi; Mammalia; Eutheria; Euarchontoglires; Primates; Haplorrhini; Catarrhini; Hominidae; Homo`KS6A2_HUMAN^KS6A2_HUMAN^Q:187-846,H:415-633^31.718%ID^E:3.06e-23^RecName: Full=Ribosomal protein S6 kinase alpha-2;^Eukaryota; Met…	.	TRINITY_DN53648_c0_g1_i1.p1	1-849[+]	KS6A2_HUMAN^KS6A2_HUMAN^Q:5-283,H:1-279^93.548%ID^E:8.73e-178^RecName: Full=Ribosomal protein S6 kinase alpha-2;^Eukaryota; Metazoa; Chordata; Craniata; Vertebrata; Euteleostomi; Mammalia; Eutheria; Euarchontoglires; Primates; Haplorrhini; Catarrhini; Hominidae; Homo`KS6A2_HUMAN^KS6A2_HUMAN^Q:63-282,H:415-633^31.718%ID^E:1.12e-28^RecName: Full=Ribosomal protein S6 kinase alpha-2;^Eukaryota; Metaz…	PF00069.24^Pkinase^Protein kinase domain^63-277^E:1.6e-67`PF07714.16^Pkinase_Tyr^Protein tyrosine kinase^64-276^E:1.4e-40`PF14531.5^Kinase-like^Kinase-like^176-267^E:2.7e-06	.	.	ENOG410XNPH^protein serine/threonine kinase activity	KEGG:hsa:6196`KO:K04373	GO:0005737^cellular_component^cytoplasm`GO:0005829^cellular_component^cytosol`GO:0005654^cellular_component^nucleoplasm`GO:0005634^cellular_component^nucleus`GO:0005524^molecular_function^ATP binding`GO:0016301^molecular_function^kinase activity`GO:0000287^molecular_function^magnesium ion binding`GO:0004674^molecular_function^protein serine/threonine kinase activity`GO:0004712^molecular_function^…	GO:0004672^molecular_function^protein kinase activity`GO:0005524^molecular_function^ATP binding`GO:0006468^biological_process^protein phosphorylation
TRINITY_DN53645_c0_g2	TRINITY_DN53645_c0_g2_i1	.	.	.	.	.	.	.	.	.	.	.	.
TRINITY_DN53667_c0_g1	TRINITY_DN53667_c0_g1_i1	.	.	.	.	.	.	.	.	.	.	.	.
TRINITY_DN53602_c0_g1	TRINITY_DN53602_c0_g1_i1	MXRA5_HUMAN^MXRA5_HUMAN^Q:10-306,H:2437-2535^52.525%ID^E:1.83e-30^RecName: Full=Matrix-remodeling-associated protein 5;^Eukaryota; Metazoa; Chordata; Craniata; Vertebrata; Euteleostomi; Mammalia; Eutheria; Euarchontoglires; Primates; Haplorrhini; Catarrhini; Hominidae; Homo`MXRA5_HUMAN^MXRA5_HUMAN^Q:25-279,H:2137-2229^38.298%ID^E:3.51e-09^RecName: Full=Matrix-remodeling-associated protein 5;^Euka…	.	TRINITY_DN53602_c0_g1_i1.p1	1-357[+]	MXRA5_HUMAN^MXRA5_HUMAN^Q:1-109,H:2434-2542^50.459%ID^E:1.93e-32^RecName: Full=Matrix-remodeling-associated protein 5;^Eukaryota; Metazoa; Chordata; Craniata; Vertebrata; Euteleostomi; Mammalia; Eutheria; Euarchontoglires; Primates; Haplorrhini; Catarrhini; Hominidae; Homo`MXRA5_HUMAN^MXRA5_HUMAN^Q:9-102,H:2137-2238^35.922%ID^E:6.97e-11^RecName: Full=Matrix-remodeling-associated protein 5;^Eukary…	PF13927.5^Ig_3^Immunoglobulin domain^24-89^E:2.3e-08`PF07679.15^I-set^Immunoglobulin I-set domain^26-102^E:1e-09	.	.	COG4886^leucine Rich Repeat	KEGG:hsa:25878	GO:0070062^cellular_component^extracellular exosome`GO:0071559^biological_process^response to transforming growth factor beta	.
TRINITY_DN53629_c0_g1	TRINITY_DN53629_c0_g1_i1	SYH_PROAC^SYH_PROAC^Q:3-290,H:82-177^92.708%ID^E:1.98e-60^RecName: Full=Histidine--tRNA ligase;^Bacteria; Actinobacteria; Propionibacteriales; Propionibacteriaceae; Cutibacterium	.	.	.	.	.	.	.	COG0124^Histidyl-trna synthetase	KEGG:pac:PPA1169`KO:K01892	GO:0005737^cellular_component^cytoplasm`GO:0005524^molecular_function^ATP binding`GO:0004821^molecular_function^histidine-tRNA ligase activity`GO:0006427^biological_process^histidyl-tRNA aminoacylation	.
TRINITY_DN53670_c0_g1	TRINITY_DN53670_c0_g1_i1	.	.	.	.	.	.	.	.	.	.	.	.
TRINITY_DN53682_c0_g1	TRINITY_DN53682_c0_g1_i1	.	.	.	.	.	.	.	.	.	.	.	.
TRINITY_DN53621_c0_g1	TRINITY_DN53621_c0_g1_i1	.	.	.	.	.	.	.	.	.	.	.	.
TRINITY_DN53692_c0_g1	TRINITY_DN53692_c0_g1_i1	.	.	.	.	.	.	.	.	.	.	.	.
TRINITY_DN53601_c0_g1	TRINITY_DN53601_c0_g1_i1	FADJ_VIBF1^FADJ_VIBF1^Q:1-318,H:453-558^44.34%ID^E:2.02e-20^RecName: Full=Fatty acid oxidation complex subunit alpha {ECO:0000255|HAMAP-Rule:MF_01617};^Bacteria; Proteobacteria; Gammaproteobacteria; Vibrionales; Vibrionaceae; Aliivibrio	.	TRINITY_DN53601_c0_g1_i1.p1	1-354[+]	FADJ_VIBF1^FADJ_VIBF1^Q:1-106,H:453-558^44.34%ID^E:1.82e-20^RecName: Full=Fatty acid oxidation complex subunit alpha {ECO:0000255|HAMAP-Rule:MF_01617};^Bacteria; Proteobacteria; Gammaproteobacteria; Vibrionales; Vibrionaceae; Aliivibrio	PF02737.17^3HCDH_N^3-hydroxyacyl-CoA dehydrogenase, NAD binding domain^2-38^E:2.8e-06`PF00725.21^3HCDH^3-hydroxyacyl-CoA dehydrogenase, C-terminal domain^41-108^E:3.5e-16	.	.	COG1024^Enoyl-CoA hydratase`COG1250^Dehydrogenase	KEGG:vfi:VF_1810`KO:K01782	GO:0005737^cellular_component^cytoplasm`GO:0003857^molecular_function^3-hydroxyacyl-CoA dehydrogenase activity`GO:0008692^molecular_function^3-hydroxybutyryl-CoA epimerase activity`GO:0004300^molecular_function^enoyl-CoA hydratase activity`GO:0051287^molecular_function^NAD binding`GO:0006635^biological_process^fatty acid beta-oxidation	GO:0003857^molecular_function^3-hydroxyacyl-CoA dehydrogenase activity`GO:0016491^molecular_function^oxidoreductase activity`GO:0006631^biological_process^fatty acid metabolic process`GO:0055114^biological_process^oxidation-reduction process
TRINITY_DN53612_c0_g1	TRINITY_DN53612_c0_g1_i1	.	.	.	.	.	.	.	.	.	.	.	.
TRINITY_DN53628_c0_g1	TRINITY_DN53628_c0_g1_i1	.	.	.	.	.	.	.	.	.	.	.	.
TRINITY_DN53688_c0_g1	TRINITY_DN53688_c0_g1_i1	.	.	.	.	.	.	.	.	.	.	.	.
TRINITY_DN53635_c0_g1	TRINITY_DN53635_c0_g1_i1	.	.	.	.	.	.	.	.	.	.	.	.
TRINITY_DN50908_c0_g1	TRINITY_DN50908_c0_g1_i1	.	.	.	.	.	.	.	.	.	.	.	.
TRINITY_DN50995_c0_g1	TRINITY_DN50995_c0_g1_i1	GPR37_MOUSE^GPR37_MOUSE^Q:216-350,H:230-274^57.778%ID^E:1.68e-06^RecName: Full=Prosaposin receptor GPR37;^Eukaryota; Metazoa; Chordata; Craniata; Vertebrata; Euteleostomi; Mammalia; Eutheria; Euarchontoglires; Glires; Rodentia; Myomorpha; Muroidea; Muridae; Murinae; Mus; Mus	.	TRINITY_DN50995_c0_g1_i1.p1	3-350[+]	GPR37_HUMAN^GPR37_HUMAN^Q:69-116,H:241-287^58.333%ID^E:9.54e-14^RecName: Full=Prosaposin receptor GPR37;^Eukaryota; Metazoa; Chordata; Craniata; Vertebrata; Euteleostomi; Mammalia; Eutheria; Euarchontoglires; Primates; Haplorrhini; Catarrhini; Hominidae; Homo	.	.	ExpAA=22.78^PredHel=1^Topology=i90-112o	ENOG410XRW9^Receptor	KEGG:hsa:2861`KO:K04243	GO:0005783^cellular_component^endoplasmic reticulum`GO:0005789^cellular_component^endoplasmic reticulum membrane`GO:0005887^cellular_component^integral component of plasma membrane`GO:0005886^cellular_component^plasma membrane`GO:0043235^cellular_component^receptor complex`GO:0000151^cellular_component^ubiquitin ligase complex`GO:0008528^molecular_function^G-protein coupled peptide receptor activ…	.
TRINITY_DN50915_c0_g1	TRINITY_DN50915_c0_g1_i1	.	.	.	.	.	.	.	.	.	.	.	.
TRINITY_DN50945_c0_g1	TRINITY_DN50945_c0_g1_i1	CPLX2_RAT^CPLX2_RAT^Q:14-415,H:1-134^93.284%ID^E:9.91e-52^RecName: Full=Complexin-2;^Eukaryota; Metazoa; Chordata; Craniata; Vertebrata; Euteleostomi; Mammalia; Eutheria; Euarchontoglires; Glires; Rodentia; Myomorpha; Muroidea; Muridae; Murinae; Rattus	.	TRINITY_DN50945_c0_g1_i1.p2	2-418[+]	CPLX2_RAT^CPLX2_RAT^Q:5-138,H:1-134^93.284%ID^E:7.72e-71^RecName: Full=Complexin-2;^Eukaryota; Metazoa; Chordata; Craniata; Vertebrata; Euteleostomi; Mammalia; Eutheria; Euarchontoglires; Glires; Rodentia; Myomorpha; Muroidea; Muridae; Murinae; Rattus	PF05835.11^Synaphin^Synaphin protein^5-136^E:1.4e-41	.	.	ENOG4111MX0^Complexin	KEGG:rno:116657`KO:K15294	GO:0030054^cellular_component^cell junction`GO:0005829^cellular_component^cytosol`GO:0030425^cellular_component^dendrite`GO:0042629^cellular_component^mast cell granule`GO:0043025^cellular_component^neuronal cell body`GO:0005634^cellular_component^nucleus`GO:0031201^cellular_component^SNARE complex`GO:0045202^cellular_component^synapse`GO:0070033^cellular_component^synaptobrevin 2-SNAP-25-syntaxi…	GO:0019905^molecular_function^syntaxin binding`GO:0006836^biological_process^neurotransmitter transport
TRINITY_DN50997_c0_g1	TRINITY_DN50997_c0_g1_i1	.	.	.	.	.	.	.	.	.	.	.	.
TRINITY_DN50931_c0_g1	TRINITY_DN50931_c0_g1_i1	.	.	.	.	.	.	.	.	.	.	.	.
TRINITY_DN50941_c0_g1	TRINITY_DN50941_c0_g1_i1	.	.	.	.	.	.	.	.	.	.	.	.
TRINITY_DN20817_c0_g1	TRINITY_DN20817_c0_g1_i1	.	.	.	.	.	.	.	.	.	.	.	.
TRINITY_DN20817_c0_g2	TRINITY_DN20817_c0_g2_i1	.	.	.	.	.	.	.	.	.	.	.	.
TRINITY_DN20855_c0_g1	TRINITY_DN20855_c0_g1_i1	ERYA_BRUA2^ERYA_BRUA2^Q:227-33,H:165-229^75.385%ID^E:2.29e-30^RecName: Full=Erythritol kinase;^Bacteria; Proteobacteria; Alphaproteobacteria; Rhizobiales; Brucellaceae; Brucella	.	.	.	.	.	.	.	.	KEGG:bmf:BAB2_0372`KO:K00862	GO:0005524^molecular_function^ATP binding`GO:0047878^molecular_function^erythritol kinase activity`GO:0005975^biological_process^carbohydrate metabolic process`GO:0016310^biological_process^phosphorylation	.
TRINITY_DN20846_c0_g1	TRINITY_DN20846_c0_g1_i1	.	.	.	.	.	.	.	.	.	.	.	.
TRINITY_DN20854_c0_g1	TRINITY_DN20854_c0_g1_i1	NU5M_WHEAT^NU5M_WHEAT^Q:250-5,H:214-295^74.39%ID^E:1.65e-34^RecName: Full=NADH-ubiquinone oxidoreductase chain 5;^Eukaryota; Viridiplantae; Streptophyta; Embryophyta; Tracheophyta; Spermatophyta; Magnoliophyta; Liliopsida; Poales; Poaceae; BOP clade; Pooideae; Triticodae; Triticeae; Triticinae; Triticum	.	.	.	.	.	.	.	.	.	GO:0016021^cellular_component^integral component of membrane`GO:0005743^cellular_component^mitochondrial inner membrane`GO:0070469^cellular_component^respiratory chain`GO:0008137^molecular_function^NADH dehydrogenase (ubiquinone) activity`GO:0042773^biological_process^ATP synthesis coupled electron transport	.
TRINITY_DN20840_c0_g1	TRINITY_DN20840_c0_g1_i1	EST1_THEFU^EST1_THEFU^Q:278-24,H:129-213^52.941%ID^E:3.88e-20^RecName: Full=Carboxylesterase {ECO:0000303|Ref.1};^Bacteria; Actinobacteria; Streptosporangiales; Nocardiopsaceae; Thermobifida	.	.	.	.	.	.	.	COG2272^Carboxylesterase	.	GO:0005576^cellular_component^extracellular region`GO:0052689^molecular_function^carboxylic ester hydrolase activity	.
TRINITY_DN52067_c0_g1	TRINITY_DN52067_c0_g1_i1	LRP8_CHICK^LRP8_CHICK^Q:3-257,H:498-582^67.059%ID^E:1.67e-36^RecName: Full=Low-density lipoprotein receptor-related protein 8;^Eukaryota; Metazoa; Chordata; Craniata; Vertebrata; Euteleostomi; Archelosauria; Archosauria; Dinosauria; Saurischia; Theropoda; Coelurosauria; Aves; Neognathae; Galloanserae; Galliformes; Phasianidae; Phasianinae; Gallus`LRP8_CHICK^LRP8_CHICK^Q:12-227,H:589-659^37.838%ID…	.	.	.	.	.	.	.	ENOG410YQ6J^low density lipoprotein	KEGG:gga:396102`KO:K20052	GO:0016021^cellular_component^integral component of membrane`GO:0005509^molecular_function^calcium ion binding`GO:0006897^biological_process^endocytosis`GO:0021517^biological_process^ventral spinal cord development	.
TRINITY_DN52087_c0_g1	TRINITY_DN52087_c0_g1_i1	.	.	TRINITY_DN52087_c0_g1_i1.p1	2-298[+]	.	.	.	.	.	.	.	.
TRINITY_DN52072_c0_g1	TRINITY_DN52072_c0_g1_i1	AHNK_HUMAN^AHNK_HUMAN^Q:45-458,H:2878-3020^30.128%ID^E:7.45e-08^RecName: Full=Neuroblast differentiation-associated protein AHNAK;^Eukaryota; Metazoa; Chordata; Craniata; Vertebrata; Euteleostomi; Mammalia; Eutheria; Euarchontoglires; Primates; Haplorrhini; Catarrhini; Hominidae; Homo`AHNK_HUMAN^AHNK_HUMAN^Q:45-446,H:3586-3727^30.968%ID^E:2.04e-07^RecName: Full=Neuroblast differentiation-associat…	.	TRINITY_DN52072_c0_g1_i1.p1	3-464[+]	AHNK_HUMAN^AHNK_HUMAN^Q:1-152,H:2864-3020^28.824%ID^E:5.55e-09^RecName: Full=Neuroblast differentiation-associated protein AHNAK;^Eukaryota; Metazoa; Chordata; Craniata; Vertebrata; Euteleostomi; Mammalia; Eutheria; Euarchontoglires; Primates; Haplorrhini; Catarrhini; Hominidae; Homo`AHNK_HUMAN^AHNK_HUMAN^Q:1-148,H:3572-3727^29.586%ID^E:2.38e-08^RecName: Full=Neuroblast differentiation-associated…	.	.	.	ENOG410ZVP4^NA	KEGG:hsa:79026	GO:0015629^cellular_component^actin cytoskeleton`GO:0044291^cellular_component^cell-cell contact zone`GO:0043034^cellular_component^costamere`GO:0005737^cellular_component^cytoplasm`GO:0005829^cellular_component^cytosol`GO:0070062^cellular_component^extracellular exosome`GO:0005925^cellular_component^focal adhesion`GO:0005765^cellular_component^lysosomal membrane`GO:0016020^cellular_component^mem…	.
TRINITY_DN52062_c0_g1	TRINITY_DN52062_c0_g1_i1	.	.	.	.	.	.	.	.	.	.	.	.
TRINITY_DN52003_c0_g1	TRINITY_DN52003_c0_g1_i1	GLPA1_HALVD^GLPA1_HALVD^Q:261-4,H:213-297^45.349%ID^E:3.32e-15^RecName: Full=Anaerobic glycerol-3-phosphate dehydrogenase subunit A1;^Archaea; Euryarchaeota; Halobacteria; Haloferacales; Haloferacaceae; Haloferax	.	.	.	.	.	.	.	COG0578^glycerol-3-phosphate dehydrogenase	KEGG:hvo:HVO_1538`KO:K00111	GO:0009331^cellular_component^glycerol-3-phosphate dehydrogenase complex`GO:0005886^cellular_component^plasma membrane`GO:0050660^molecular_function^flavin adenine dinucleotide binding`GO:0010181^molecular_function^FMN binding`GO:0052591^molecular_function^sn-glycerol-3-phosphate:ubiquinone-8 oxidoreductase activity`GO:0019563^biological_process^glycerol catabolic process`GO:0006072^biological_pr…	.
TRINITY_DN52055_c0_g1	TRINITY_DN52055_c0_g1_i1	.	.	.	.	.	.	.	.	.	.	.	.
TRINITY_DN52089_c0_g1	TRINITY_DN52089_c0_g1_i1	TGD1_ARATH^TGD1_ARATH^Q:218-72,H:175-223^44.898%ID^E:5.77e-09^RecName: Full=Protein TRIGALACTOSYLDIACYLGLYCEROL 1, chloroplastic {ECO:0000303|PubMed:12743031};^Eukaryota; Viridiplantae; Streptophyta; Embryophyta; Tracheophyta; Spermatophyta; Magnoliophyta; eudicotyledons; Gunneridae; Pentapetalae; rosids; malvids; Brassicales; Brassicaceae; Camelineae; Arabidopsis	.	.	.	.	.	.	.	COG0767^ABC transporter (permease)	KEGG:ath:AT1G19800	GO:0043190^cellular_component^ATP-binding cassette (ABC) transporter complex`GO:0009507^cellular_component^chloroplast`GO:0009941^cellular_component^chloroplast envelope`GO:0009706^cellular_component^chloroplast inner membrane`GO:0009707^cellular_component^chloroplast outer membrane`GO:0005319^molecular_function^lipid transporter activity`GO:0006869^biological_process^lipid transport	.
TRINITY_DN52048_c0_g1	TRINITY_DN52048_c0_g1_i1	.	.	.	.	.	.	.	.	.	.	.	.
TRINITY_DN52066_c0_g1	TRINITY_DN52066_c0_g1_i1	.	.	.	.	.	.	.	.	.	.	.	.
TRINITY_DN52025_c0_g1	TRINITY_DN52025_c0_g1_i1	.	.	.	.	.	.	.	.	.	.	.	.
TRINITY_DN52075_c0_g1	TRINITY_DN52075_c0_g1_i1	.	.	.	.	.	.	.	.	.	.	.	.
TRINITY_DN52060_c0_g1	TRINITY_DN52060_c0_g1_i1	.	.	.	.	.	.	.	.	.	.	.	.
TRINITY_DN52010_c0_g1	TRINITY_DN52010_c0_g1_i1	.	.	.	.	.	.	.	.	.	.	.	.
TRINITY_DN52088_c0_g1	TRINITY_DN52088_c0_g1_i1	.	.	.	.	.	.	.	.	.	.	.	.
TRINITY_DN52005_c0_g1	TRINITY_DN52005_c0_g1_i1	TPBG_RAT^TPBG_RAT^Q:1-339,H:300-403^38.053%ID^E:8.58e-10^RecName: Full=Trophoblast glycoprotein;^Eukaryota; Metazoa; Chordata; Craniata; Vertebrata; Euteleostomi; Mammalia; Eutheria; Euarchontoglires; Glires; Rodentia; Myomorpha; Muroidea; Muridae; Murinae; Rattus	.	TRINITY_DN52005_c0_g1_i1.p1	1-339[+]	TPBG_RAT^TPBG_RAT^Q:1-113,H:300-403^38.053%ID^E:1.82e-20^RecName: Full=Trophoblast glycoprotein;^Eukaryota; Metazoa; Chordata; Craniata; Vertebrata; Euteleostomi; Mammalia; Eutheria; Euarchontoglires; Glires; Rodentia; Myomorpha; Muroidea; Muridae; Murinae; Rattus	PF01463.23^LRRCT^Leucine rich repeat C-terminal domain^29-52^E:0.069	.	ExpAA=22.54^PredHel=1^Topology=o70-92i	COG4886^leucine Rich Repeat	KEGG:rno:83684	GO:0009986^cellular_component^cell surface`GO:0005737^cellular_component^cytoplasm`GO:0005783^cellular_component^endoplasmic reticulum`GO:0016021^cellular_component^integral component of membrane`GO:0005886^cellular_component^plasma membrane`GO:0051965^biological_process^positive regulation of synapse assembly	.
TRINITY_DN52097_c0_g1	TRINITY_DN52097_c0_g1_i1	.	.	.	.	.	.	.	.	.	.	.	.
TRINITY_DN52032_c0_g1	TRINITY_DN52032_c0_g1_i1	.	.	.	.	.	.	.	.	.	.	.	.
TRINITY_DN39548_c0_g1	TRINITY_DN39548_c0_g1_i1	TRUC_VIBCH^TRUC_VIBCH^Q:229-41,H:29-90^38.095%ID^E:6.57e-06^RecName: Full=tRNA pseudouridine synthase C;^Bacteria; Proteobacteria; Gammaproteobacteria; Vibrionales; Vibrionaceae; Vibrio	.	.	.	.	.	.	.	COG0564^pseudouridine synthase activity	KEGG:vch:VC0888`KO:K06175	GO:0005829^cellular_component^cytosol`GO:0009982^molecular_function^pseudouridine synthase activity`GO:0003723^molecular_function^RNA binding`GO:0009451^biological_process^RNA modification`GO:0031119^biological_process^tRNA pseudouridine synthesis	.
TRINITY_DN39599_c0_g1	TRINITY_DN39599_c0_g1_i1	NAL12_HUMAN^NAL12_HUMAN^Q:19-540,H:137-307^37.43%ID^E:1.56e-29^RecName: Full=NACHT, LRR and PYD domains-containing protein 12;^Eukaryota; Metazoa; Chordata; Craniata; Vertebrata; Euteleostomi; Mammalia; Eutheria; Euarchontoglires; Primates; Haplorrhini; Catarrhini; Hominidae; Homo	.	TRINITY_DN39599_c0_g1_i1.p1	28-567[+]	NAL12_HUMAN^NAL12_HUMAN^Q:1-171,H:140-307^37.5%ID^E:2.66e-28^RecName: Full=NACHT, LRR and PYD domains-containing protein 12;^Eukaryota; Metazoa; Chordata; Craniata; Vertebrata; Euteleostomi; Mammalia; Eutheria; Euarchontoglires; Primates; Haplorrhini; Catarrhini; Hominidae; Homo	PF05729.11^NACHT^NACHT domain^76-164^E:4.3e-19	.	.	ENOG4111H3D^NACHT, LRR and PYD domains-containing protein	KEGG:hsa:91662`KO:K20865	GO:0005737^cellular_component^cytoplasm`GO:0005524^molecular_function^ATP binding`GO:0008656^molecular_function^cysteine-type endopeptidase activator activity involved in apoptotic process`GO:0006919^biological_process^activation of cysteine-type endopeptidase activity involved in apoptotic process`GO:0071345^biological_process^cellular response to cytokine stimulus`GO:0036336^biological_process^…	.
TRINITY_DN39527_c0_g1	TRINITY_DN39527_c0_g1_i1	XDHD_BACSU^XDHD_BACSU^Q:260-3,H:197-282^70.93%ID^E:1.29e-37^RecName: Full=Probable xanthine dehydrogenase subunit D;^Bacteria; Firmicutes; Bacilli; Bacillales; Bacillaceae; Bacillus	.	.	.	.	.	.	.	COG1529^Aldehyde oxidase and xanthine dehydrogenase, molybdopterin binding	KEGG:bsu:BSU32480`KO:K00087	GO:0046872^molecular_function^metal ion binding`GO:0004854^molecular_function^xanthine dehydrogenase activity`GO:0009114^biological_process^hypoxanthine catabolic process	.
TRINITY_DN39504_c0_g1	TRINITY_DN39504_c0_g1_i1	.	.	.	.	.	.	.	.	.	.	.	.
TRINITY_DN39577_c0_g1	TRINITY_DN39577_c0_g1_i1	.	.	.	.	.	.	.	.	.	.	.	.
TRINITY_DN39507_c0_g1	TRINITY_DN39507_c0_g1_i1	.	.	.	.	.	.	.	.	.	.	.	.
TRINITY_DN39542_c0_g1	TRINITY_DN39542_c0_g1_i1	.	.	.	.	.	.	.	.	.	.	.	.
TRINITY_DN39543_c0_g1	TRINITY_DN39543_c0_g1_i1	.	.	.	.	.	.	.	.	.	.	.	.
TRINITY_DN39522_c0_g1	TRINITY_DN39522_c0_g1_i1	.	.	.	.	.	.	.	.	.	.	.	.
TRINITY_DN98922_c0_g1	TRINITY_DN98922_c0_g1_i3	.	.	TRINITY_DN98922_c0_g1_i3.p1	3-359[+]	SRCN1_MOUSE^SRCN1_MOUSE^Q:18-110,H:1114-1206^43.878%ID^E:1.77e-08^RecName: Full=SRC kinase signaling inhibitor 1;^Eukaryota; Metazoa; Chordata; Craniata; Vertebrata; Euteleostomi; Mammalia; Eutheria; Euarchontoglires; Glires; Rodentia; Myomorpha; Muroidea; Muridae; Murinae; Mus; Mus	.	.	.	ENOG410XTBA^SRC kinase signaling inhibitor 1	KEGG:mmu:56013`KO:K19930	GO:0015629^cellular_component^actin cytoskeleton`GO:0030424^cellular_component^axon`GO:0030054^cellular_component^cell junction`GO:0005737^cellular_component^cytoplasm`GO:0030425^cellular_component^dendrite`GO:0014069^cellular_component^postsynaptic density`GO:0045211^cellular_component^postsynaptic membrane`GO:0045202^cellular_component^synapse`GO:0019901^molecular_function^protein kinase bindin…	.
TRINITY_DN98909_c0_g1	TRINITY_DN98909_c0_g1_i1	F177A_MOUSE^F177A_MOUSE^Q:183-722,H:23-203^56.593%ID^E:2.89e-30^RecName: Full=Protein FAM177A1;^Eukaryota; Metazoa; Chordata; Craniata; Vertebrata; Euteleostomi; Mammalia; Eutheria; Euarchontoglires; Glires; Rodentia; Myomorpha; Muroidea; Muridae; Murinae; Mus; Mus	.	TRINITY_DN98909_c0_g1_i1.p1	126-737[+]	F177A_MOUSE^F177A_MOUSE^Q:20-202,H:23-206^57.297%ID^E:3.58e-63^RecName: Full=Protein FAM177A1;^Eukaryota; Metazoa; Chordata; Craniata; Vertebrata; Euteleostomi; Mammalia; Eutheria; Euarchontoglires; Glires; Rodentia; Myomorpha; Muroidea; Muridae; Murinae; Mus; Mus	PF14774.5^FAM177^FAM177 family^31-145^E:9.1e-48	.	.	ENOG41127S0^family with sequence similarity 177, member A1	KEGG:mmu:100101807`KEGG:mmu:73385	.	.
TRINITY_DN98909_c0_g1	TRINITY_DN98909_c0_g1_i3	.	.	.	.	.	.	.	.	.	.	.	.
TRINITY_DN98928_c0_g1	TRINITY_DN98928_c0_g1_i1	.	.	.	.	.	.	.	.	.	.	.	.
TRINITY_DN98983_c0_g3	TRINITY_DN98983_c0_g3_i1	ROBO2_HUMAN^ROBO2_HUMAN^Q:134-739,H:1065-1263^69.608%ID^E:2.07e-60^RecName: Full=Roundabout homolog 2;^Eukaryota; Metazoa; Chordata; Craniata; Vertebrata; Euteleostomi; Mammalia; Eutheria; Euarchontoglires; Primates; Haplorrhini; Catarrhini; Hominidae; Homo	.	TRINITY_DN98983_c0_g3_i1.p1	2-739[+]	ROBO2_HUMAN^ROBO2_HUMAN^Q:41-246,H:1061-1263^69.231%ID^E:6.9e-64^RecName: Full=Roundabout homolog 2;^Eukaryota; Metazoa; Chordata; Craniata; Vertebrata; Euteleostomi; Mammalia; Eutheria; Euarchontoglires; Primates; Haplorrhini; Catarrhini; Hominidae; Homo	.	.	.	ENOG410XPQS^Roundabout, axon guidance receptor, homolog	KEGG:hsa:6092`KO:K06754	GO:0030673^cellular_component^axolemma`GO:0009986^cellular_component^cell surface`GO:0070062^cellular_component^extracellular exosome`GO:0016021^cellular_component^integral component of membrane`GO:0005886^cellular_component^plasma membrane`GO:0008046^molecular_function^axon guidance receptor activity`GO:0042802^molecular_function^identical protein binding`GO:0061364^biological_process^apoptotic …	.
TRINITY_DN98970_c0_g1	TRINITY_DN98970_c0_g1_i1	.	.	.	.	.	.	.	.	.	.	.	.
TRINITY_DN98908_c0_g1	TRINITY_DN98908_c0_g1_i1	.	.	TRINITY_DN98908_c0_g1_i1.p1	106-456[+]	.	.	.	.	.	.	.	.
TRINITY_DN98908_c0_g1	TRINITY_DN98908_c0_g1_i2	.	.	.	.	.	.	.	.	.	.	.	.
TRINITY_DN98926_c0_g1	TRINITY_DN98926_c0_g1_i1	SZT2_HUMAN^SZT2_HUMAN^Q:2-1285,H:751-1155^51.389%ID^E:2.55e-108^RecName: Full=KICSTOR complex protein SZT2 {ECO:0000305};^Eukaryota; Metazoa; Chordata; Craniata; Vertebrata; Euteleostomi; Mammalia; Eutheria; Euarchontoglires; Primates; Haplorrhini; Catarrhini; Hominidae; Homo	.	TRINITY_DN98926_c0_g1_i1.p1	2-1444[+]	SZT2_HUMAN^SZT2_HUMAN^Q:1-428,H:751-1155^51.389%ID^E:5.27e-121^RecName: Full=KICSTOR complex protein SZT2 {ECO:0000305};^Eukaryota; Metazoa; Chordata; Craniata; Vertebrata; Euteleostomi; Mammalia; Eutheria; Euarchontoglires; Primates; Haplorrhini; Catarrhini; Hominidae; Homo	.	.	.	ENOG410XTCX^seizure threshold 2	KEGG:hsa:23334	GO:0070062^cellular_component^extracellular exosome`GO:0140007^cellular_component^KICSTOR complex`GO:0005765^cellular_component^lysosomal membrane`GO:0005777^cellular_component^peroxisome`GO:0034198^biological_process^cellular response to amino acid starvation`GO:0042149^biological_process^cellular response to glucose starvation`GO:0007417^biological_process^central nervous system development`GO:…	.
TRINITY_DN98933_c0_g1	TRINITY_DN98933_c0_g1_i1	.	.	.	.	.	.	.	.	.	.	.	.
TRINITY_DN98954_c0_g1	TRINITY_DN98954_c0_g1_i1	.	.	.	.	.	.	.	.	.	.	.	.
TRINITY_DN98937_c0_g1	TRINITY_DN98937_c0_g1_i1	.	.	.	.	.	.	.	.	.	.	.	.
TRINITY_DN98901_c0_g1	TRINITY_DN98901_c0_g1_i1	.	.	.	.	.	.	.	.	.	.	.	.
TRINITY_DN98901_c1_g1	TRINITY_DN98901_c1_g1_i1	.	.	.	.	.	.	.	.	.	.	.	.
TRINITY_DN98901_c1_g2	TRINITY_DN98901_c1_g2_i1	.	.	.	.	.	.	.	.	.	.	.	.
TRINITY_DN98901_c1_g3	TRINITY_DN98901_c1_g3_i1	.	.	.	.	.	.	.	.	.	.	.	.
TRINITY_DN98901_c2_g1	TRINITY_DN98901_c2_g1_i1	.	.	.	.	.	.	.	.	.	.	.	.
TRINITY_DN98985_c0_g1	TRINITY_DN98985_c0_g1_i1	MSD4_HUMAN^MSD4_HUMAN^Q:20-652,H:1-189^44.811%ID^E:4.39e-47^RecName: Full=Myb/SANT-like DNA-binding domain-containing protein 4;^Eukaryota; Metazoa; Chordata; Craniata; Vertebrata; Euteleostomi; Mammalia; Eutheria; Euarchontoglires; Primates; Haplorrhini; Catarrhini; Hominidae; Homo	.	TRINITY_DN98985_c0_g1_i1.p1	2-754[+]	MSD4_HUMAN^MSD4_HUMAN^Q:7-224,H:1-196^44.292%ID^E:4.89e-49^RecName: Full=Myb/SANT-like DNA-binding domain-containing protein 4;^Eukaryota; Metazoa; Chordata; Craniata; Vertebrata; Euteleostomi; Mammalia; Eutheria; Euarchontoglires; Primates; Haplorrhini; Catarrhini; Hominidae; Homo	PF13873.5^Myb_DNA-bind_5^Myb/SANT-like DNA-binding domain^14-89^E:1.3e-20	.	.	ENOG4111EBJ^NA	KEGG:hsa:84437	GO:0005634^cellular_component^nucleus	.
TRINITY_DN98988_c0_g1	TRINITY_DN98988_c0_g1_i2	.	.	TRINITY_DN98988_c0_g1_i2.p1	1-735[+]	.	PF09301.9^DUF1970^Domain of unknown function (DUF1970)^76-158^E:2.5e-05	.	ExpAA=23.69^PredHel=1^Topology=o71-93i	.	.	.	.
TRINITY_DN98914_c0_g1	TRINITY_DN98914_c0_g1_i1	.	.	.	.	.	.	.	.	.	.	.	.
TRINITY_DN98907_c0_g1	TRINITY_DN98907_c0_g1_i1	.	.	.	.	.	.	.	.	.	.	.	.
TRINITY_DN98907_c0_g2	TRINITY_DN98907_c0_g2_i1	.	.	.	.	.	.	.	.	.	.	.	.
TRINITY_DN98949_c0_g2	TRINITY_DN98949_c0_g2_i1	.	.	TRINITY_DN98949_c0_g2_i1.p1	3-365[+]	.	.	.	.	.	.	.	.
TRINITY_DN98949_c0_g3	TRINITY_DN98949_c0_g3_i1	XKR5_HUMAN^XKR5_HUMAN^Q:164-967,H:5-271^48.529%ID^E:7.16e-47^RecName: Full=XK-related protein 5;^Eukaryota; Metazoa; Chordata; Craniata; Vertebrata; Euteleostomi; Mammalia; Eutheria; Euarchontoglires; Primates; Haplorrhini; Catarrhini; Hominidae; Homo	.	TRINITY_DN98949_c0_g3_i1.p1	77-982[+]	XKR5_HUMAN^XKR5_HUMAN^Q:30-297,H:5-271^48.708%ID^E:3.28e-70^RecName: Full=XK-related protein 5;^Eukaryota; Metazoa; Chordata; Craniata; Vertebrata; Euteleostomi; Mammalia; Eutheria; Euarchontoglires; Primates; Haplorrhini; Catarrhini; Hominidae; Homo	PF09815.8^XK-related^XK-related protein^30-302^E:1.2e-71	.	ExpAA=127.72^PredHel=6^Topology=i21-40o60-82i137-159o164-186i229-251o261-280i	.	KEGG:hsa:389610	GO:0016021^cellular_component^integral component of membrane	GO:0016021^cellular_component^integral component of membrane
TRINITY_DN98973_c0_g1	TRINITY_DN98973_c0_g1_i1	MEGF6_HUMAN^MEGF6_HUMAN^Q:5-604,H:1142-1341^51%ID^E:4.03e-48^RecName: Full=Multiple epidermal growth factor-like domains protein 6;^Eukaryota; Metazoa; Chordata; Craniata; Vertebrata; Euteleostomi; Mammalia; Eutheria; Euarchontoglires; Primates; Haplorrhini; Catarrhini; Hominidae; Homo`MEGF6_HUMAN^MEGF6_HUMAN^Q:2-592,H:883-1078^47.208%ID^E:1.18e-39^RecName: Full=Multiple epidermal growth factor-l…	.	TRINITY_DN98973_c0_g1_i1.p1	2-604[+]	MEGF6_HUMAN^MEGF6_HUMAN^Q:2-201,H:1142-1341^51%ID^E:8.29e-55^RecName: Full=Multiple epidermal growth factor-like domains protein 6;^Eukaryota; Metazoa; Chordata; Craniata; Vertebrata; Euteleostomi; Mammalia; Eutheria; Euarchontoglires; Primates; Haplorrhini; Catarrhini; Hominidae; Homo`MEGF6_HUMAN^MEGF6_HUMAN^Q:1-197,H:883-1078^47.208%ID^E:3.53e-46^RecName: Full=Multiple epidermal growth factor-l…	PF00053.23^Laminin_EGF^Laminin EGF domain^35-79^E:0.018`PF00053.23^Laminin_EGF^Laminin EGF domain^79-122^E:0.00043`PF12661.6^hEGF^Human growth factor-like EGF^81-100^E:0.0099`PF00053.23^Laminin_EGF^Laminin EGF domain^165-201^E:0.0041`PF12661.6^hEGF^Human growth factor-like EGF^167-186^E:0.01	.	.	ENOG410XQWV^multiple EGF-like-domains	KEGG:hsa:1953	GO:0005576^cellular_component^extracellular region`GO:0005509^molecular_function^calcium ion binding	.
TRINITY_DN98958_c0_g1	TRINITY_DN98958_c0_g1_i2	POLR2_ARATH^POLR2_ARATH^Q:224-3,H:1357-1430^45.946%ID^E:4.4e-16^RecName: Full=Retrovirus-related Pol polyprotein from transposon RE2;^Eukaryota; Viridiplantae; Streptophyta; Embryophyta; Tracheophyta; Spermatophyta; Magnoliophyta; eudicotyledons; Gunneridae; Pentapetalae; rosids; malvids; Brassicales; Brassicaceae; Camelineae; Arabidopsis	.	.	.	.	.	.	.	.	.	GO:0004190^molecular_function^aspartic-type endopeptidase activity`GO:0004519^molecular_function^endonuclease activity`GO:0046872^molecular_function^metal ion binding`GO:0003676^molecular_function^nucleic acid binding`GO:0003964^molecular_function^RNA-directed DNA polymerase activity`GO:0015074^biological_process^DNA integration`GO:0006310^biological_process^DNA recombination	.
TRINITY_DN98958_c0_g2	TRINITY_DN98958_c0_g2_i2	.	.	.	.	.	.	.	.	.	.	.	.
TRINITY_DN98974_c0_g1	TRINITY_DN98974_c0_g1_i1	.	.	.	.	.	.	.	.	.	.	.	.
TRINITY_DN98974_c0_g2	TRINITY_DN98974_c0_g2_i1	.	.	.	.	.	.	.	.	.	.	.	.
TRINITY_DN98979_c0_g2	TRINITY_DN98979_c0_g2_i1	.	.	.	.	.	.	.	.	.	.	.	.
TRINITY_DN98969_c0_g1	TRINITY_DN98969_c0_g1_i1	.	.	.	.	.	.	.	.	.	.	.	.
TRINITY_DN98944_c0_g1	TRINITY_DN98944_c0_g1_i1	.	.	.	.	.	.	.	.	.	.	.	.
TRINITY_DN98968_c0_g1	TRINITY_DN98968_c0_g1_i1	.	.	TRINITY_DN98968_c0_g1_i1.p1	1-393[+]	.	.	.	ExpAA=22.67^PredHel=1^Topology=i27-49o	.	.	.	.
TRINITY_DN98962_c0_g1	TRINITY_DN98962_c0_g1_i1	FA83H_DANRE^FA83H_DANRE^Q:246-1532,H:1-427^75.638%ID^E:0^RecName: Full=Protein FAM83H {ECO:0000305};^Eukaryota; Metazoa; Chordata; Craniata; Vertebrata; Euteleostomi; Actinopterygii; Neopterygii; Teleostei; Ostariophysi; Cypriniformes; Cyprinidae; Danio	.	TRINITY_DN98962_c0_g1_i1.p1	246-1532[+]	FA83H_DANRE^FA83H_DANRE^Q:1-429,H:1-427^75.638%ID^E:0^RecName: Full=Protein FAM83H {ECO:0000305};^Eukaryota; Metazoa; Chordata; Craniata; Vertebrata; Euteleostomi; Actinopterygii; Neopterygii; Teleostei; Ostariophysi; Cypriniformes; Cyprinidae; Danio	PF07894.11^DUF1669^Protein of unknown function (DUF1669)^14-286^E:1.7e-101	.	.	ENOG410YB0T^family with sequence similarity 83, member H	KEGG:dre:565918	GO:0005737^cellular_component^cytoplasm`GO:0005856^cellular_component^cytoskeleton`GO:0045104^biological_process^intermediate filament cytoskeleton organization	.
TRINITY_DN98945_c0_g1	TRINITY_DN98945_c0_g1_i1	.	.	.	.	.	.	.	.	.	.	.	.
TRINITY_DN98900_c0_g1	TRINITY_DN98900_c0_g1_i1	.	.	TRINITY_DN98900_c0_g1_i1.p1	2-556[+]	.	.	.	.	.	.	.	.
TRINITY_DN98939_c0_g1	TRINITY_DN98939_c0_g1_i1	.	.	.	.	.	.	.	.	.	.	.	.
TRINITY_DN98911_c0_g1	TRINITY_DN98911_c0_g1_i1	.	.	.	.	.	.	.	.	.	.	.	.
TRINITY_DN98911_c0_g2	TRINITY_DN98911_c0_g2_i1	.	.	.	.	.	.	.	.	.	.	.	.
TRINITY_DN98981_c0_g1	TRINITY_DN98981_c0_g1_i1	TIGD1_HUMAN^TIGD1_HUMAN^Q:53-217,H:490-551^40.323%ID^E:2.21e-07^RecName: Full=Tigger transposable element-derived protein 1;^Eukaryota; Metazoa; Chordata; Craniata; Vertebrata; Euteleostomi; Mammalia; Eutheria; Euarchontoglires; Primates; Haplorrhini; Catarrhini; Hominidae; Homo`TIGD1_HUMAN^TIGD1_HUMAN^Q:3-56,H:473-490^66.667%ID^E:2.21e-07^RecName: Full=Tigger transposable element-derived protein…	.	.	.	.	.	.	.	ENOG4110CDI^tigger transposable element derived	KEGG:hsa:200765	GO:0005634^cellular_component^nucleus`GO:0003677^molecular_function^DNA binding	.
TRINITY_DN98990_c0_g1	TRINITY_DN98990_c0_g1_i1	.	.	.	.	.	.	.	.	.	.	.	.
TRINITY_DN98950_c0_g1	TRINITY_DN98950_c0_g1_i1	AES_HUMAN^AES_HUMAN^Q:796-1389,H:1-197^81.91%ID^E:3.57e-83^RecName: Full=Amino-terminal enhancer of split;^Eukaryota; Metazoa; Chordata; Craniata; Vertebrata; Euteleostomi; Mammalia; Eutheria; Euarchontoglires; Primates; Haplorrhini; Catarrhini; Hominidae; Homo	.	TRINITY_DN98950_c0_g1_i1.p1	796-1392[+]	AES_HUMAN^AES_HUMAN^Q:1-198,H:1-197^81.91%ID^E:3.13e-114^RecName: Full=Amino-terminal enhancer of split;^Eukaryota; Metazoa; Chordata; Craniata; Vertebrata; Euteleostomi; Mammalia; Eutheria; Euarchontoglires; Primates; Haplorrhini; Catarrhini; Hominidae; Homo	PF03920.14^TLE_N^Groucho/TLE N-terminal Q-rich domain^2-131^E:5e-70	.	.	ENOG410XPX3^Transducin-like enhancer of split	KEGG:hsa:166	GO:0005634^cellular_component^nucleus`GO:0003714^molecular_function^transcription corepressor activity`GO:0009887^biological_process^animal organ morphogenesis`GO:0031668^biological_process^cellular response to extracellular stimulus`GO:0007275^biological_process^multicellular organism development`GO:0090090^biological_process^negative regulation of canonical Wnt signaling pathway`GO:0010629^biol…	GO:0005515^molecular_function^protein binding
TRINITY_DN98929_c0_g1	TRINITY_DN98929_c0_g1_i1	.	.	.	.	.	.	.	.	.	.	.	.
TRINITY_DN98929_c0_g2	TRINITY_DN98929_c0_g2_i1	.	.	TRINITY_DN98929_c0_g2_i1.p1	52-564[+]	.	.	.	.	.	.	.	.
TRINITY_DN98921_c0_g1	TRINITY_DN98921_c0_g1_i1	.	.	.	.	.	.	.	.	.	.	.	.
TRINITY_DN98921_c0_g2	TRINITY_DN98921_c0_g2_i1	.	.	.	.	.	.	.	.	.	.	.	.
TRINITY_DN98986_c0_g1	TRINITY_DN98986_c0_g1_i2	F167A_DANRE^F167A_DANRE^Q:457-1110,H:6-204^60.09%ID^E:1.52e-77^RecName: Full=Protein FAM167A;^Eukaryota; Metazoa; Chordata; Craniata; Vertebrata; Euteleostomi; Actinopterygii; Neopterygii; Teleostei; Ostariophysi; Cypriniformes; Cyprinidae; Danio	.	TRINITY_DN98986_c0_g1_i2.p1	436-1113[+]	F167A_DANRE^F167A_DANRE^Q:8-225,H:6-204^63.303%ID^E:1.11e-87^RecName: Full=Protein FAM167A;^Eukaryota; Metazoa; Chordata; Craniata; Vertebrata; Euteleostomi; Actinopterygii; Neopterygii; Teleostei; Ostariophysi; Cypriniformes; Cyprinidae; Danio	PF11652.7^FAM167^FAM167^141-225^E:5.8e-40	.	.	ENOG4111HGN^Family with sequence similarity 167, member	KEGG:dre:567341	.	.
TRINITY_DN98987_c0_g1	TRINITY_DN98987_c0_g1_i1	.	.	.	.	.	.	.	.	.	.	.	.
TRINITY_DN98987_c0_g2	TRINITY_DN98987_c0_g2_i1	.	.	.	.	.	.	.	.	.	.	.	.
TRINITY_DN98912_c0_g1	TRINITY_DN98912_c0_g1_i1	.	.	.	.	.	.	.	.	.	.	.	.
TRINITY_DN98925_c0_g1	TRINITY_DN98925_c0_g1_i1	LNPA_BIFL2^LNPA_BIFL2^Q:3-215,H:280-350^57.746%ID^E:1.53e-22^RecName: Full=1,3-beta-galactosyl-N-acetylhexosamine phosphorylase;^Bacteria; Actinobacteria; Bifidobacteriales; Bifidobacteriaceae; Bifidobacterium	.	.	.	.	.	.	.	.	KEGG:blm:BLLJ_1623`KO:K15533	GO:0050500^molecular_function^1,3-beta-galactosyl-N-acetylhexosamine phosphorylase activity`GO:0005975^biological_process^carbohydrate metabolic process	.
TRINITY_DN98993_c0_g1	TRINITY_DN98993_c0_g1_i1	CPT1A_HUMAN^CPT1A_HUMAN^Q:161-2452,H:1-765^64.967%ID^E:0^RecName: Full=Carnitine O-palmitoyltransferase 1, liver isoform;^Eukaryota; Metazoa; Chordata; Craniata; Vertebrata; Euteleostomi; Mammalia; Eutheria; Euarchontoglires; Primates; Haplorrhini; Catarrhini; Hominidae; Homo	.	TRINITY_DN98993_c0_g1_i1.p1	161-2509[+]	CPT1A_HUMAN^CPT1A_HUMAN^Q:1-764,H:1-765^64.967%ID^E:0^RecName: Full=Carnitine O-palmitoyltransferase 1, liver isoform;^Eukaryota; Metazoa; Chordata; Craniata; Vertebrata; Euteleostomi; Mammalia; Eutheria; Euarchontoglires; Primates; Haplorrhini; Catarrhini; Hominidae; Homo	PF16484.4^CPT_N^Carnitine O-palmitoyltransferase N-terminus^1-47^E:6e-25`PF00755.19^Carn_acyltransf^Choline/Carnitine o-acyltransferase^171-760^E:1.4e-187	.	ExpAA=63.63^PredHel=3^Topology=i53-75o104-126i259-281o	ENOG410XNZ9^carnitine	KEGG:hsa:1374`KO:K08765	GO:0031307^cellular_component^integral component of mitochondrial outer membrane`GO:0016020^cellular_component^membrane`GO:0005743^cellular_component^mitochondrial inner membrane`GO:0005741^cellular_component^mitochondrial outer membrane`GO:0005739^cellular_component^mitochondrion`GO:0004095^molecular_function^carnitine O-palmitoyltransferase activity`GO:0042802^molecular_function^identical prote…	GO:0016746^molecular_function^transferase activity, transferring acyl groups
TRINITY_DN98993_c0_g2	TRINITY_DN98993_c0_g2_i1	.	.	.	.	.	.	.	.	.	.	.	.
TRINITY_DN98923_c0_g1	TRINITY_DN98923_c0_g1_i1	.	.	TRINITY_DN98923_c0_g1_i1.p1	2-343[+]	.	.	.	.	.	.	.	.
TRINITY_DN98948_c0_g2	TRINITY_DN98948_c0_g2_i1	.	.	.	.	.	.	.	.	.	.	.	.
TRINITY_DN98948_c0_g3	TRINITY_DN98948_c0_g3_i1	.	.	TRINITY_DN98948_c0_g3_i1.p1	1-501[+]	.	PF01390.19^SEA^SEA domain^26-106^E:3.2e-14	.	.	.	.	.	.
TRINITY_DN98992_c1_g1	TRINITY_DN98992_c1_g1_i1	.	.	.	.	.	.	.	.	.	.	.	.
TRINITY_DN98992_c1_g2	TRINITY_DN98992_c1_g2_i1	.	.	.	.	.	.	.	.	.	.	.	.
TRINITY_DN98963_c0_g1	TRINITY_DN98963_c0_g1_i1	.	.	.	.	.	.	.	.	.	.	.	.
TRINITY_DN98931_c0_g1	TRINITY_DN98931_c0_g1_i1	.	.	.	.	.	.	.	.	.	.	.	.
TRINITY_DN98953_c0_g1	TRINITY_DN98953_c0_g1_i1	.	.	.	.	.	.	.	.	.	.	.	.
TRINITY_DN98961_c0_g1	TRINITY_DN98961_c0_g1_i1	GPR75_HUMAN^GPR75_HUMAN^Q:526-756,H:30-106^75.325%ID^E:9.21e-30^RecName: Full=Probable G-protein coupled receptor 75;^Eukaryota; Metazoa; Chordata; Craniata; Vertebrata; Euteleostomi; Mammalia; Eutheria; Euarchontoglires; Primates; Haplorrhini; Catarrhini; Hominidae; Homo	.	TRINITY_DN98961_c0_g1_i1.p1	436-795[+]	GPR75_HUMAN^GPR75_HUMAN^Q:31-113,H:30-112^71.084%ID^E:4.37e-33^RecName: Full=Probable G-protein coupled receptor 75;^Eukaryota; Metazoa; Chordata; Craniata; Vertebrata; Euteleostomi; Mammalia; Eutheria; Euarchontoglires; Primates; Haplorrhini; Catarrhini; Hominidae; Homo	.	.	ExpAA=45.87^PredHel=2^Topology=o47-69i82-104o	ENOG410ZQWK^G protein-coupled receptor 75	KEGG:hsa:10936`KO:K08417	GO:0005887^cellular_component^integral component of plasma membrane`GO:0016493^molecular_function^C-C chemokine receptor activity`GO:0004930^molecular_function^G-protein coupled receptor activity`GO:0070098^biological_process^chemokine-mediated signaling pathway`GO:0007186^biological_process^G-protein coupled receptor signaling pathway`GO:1901214^biological_process^regulation of neuron death	.
TRINITY_DN98999_c0_g1	TRINITY_DN98999_c0_g1_i1	MABP1_HUMAN^MABP1_HUMAN^Q:274-636,H:1407-1513^38.525%ID^E:3.05e-14^RecName: Full=Mitogen-activated protein kinase-binding protein 1;^Eukaryota; Metazoa; Chordata; Craniata; Vertebrata; Euteleostomi; Mammalia; Eutheria; Euarchontoglires; Primates; Haplorrhini; Catarrhini; Hominidae; Homo	.	TRINITY_DN98999_c0_g1_i1.p1	1-642[+]	MABP1_HUMAN^MABP1_HUMAN^Q:92-212,H:1407-1513^38.525%ID^E:1.61e-14^RecName: Full=Mitogen-activated protein kinase-binding protein 1;^Eukaryota; Metazoa; Chordata; Craniata; Vertebrata; Euteleostomi; Mammalia; Eutheria; Euarchontoglires; Primates; Haplorrhini; Catarrhini; Hominidae; Homo	.	.	.	ENOG410Y87A^Mitogen-activated protein kinase binding protein 1	KEGG:hsa:23005`KO:K21763	GO:0071013^cellular_component^catalytic step 2 spliceosome`GO:0005737^cellular_component^cytoplasm`GO:0097431^cellular_component^mitotic spindle pole`GO:0071011^cellular_component^precatalytic spliceosome`GO:0005682^cellular_component^U5 snRNP`GO:0003723^molecular_function^RNA binding`GO:1900425^biological_process^negative regulation of defense response to bacterium`GO:0043124^biological_process^…	.
TRINITY_DN98957_c0_g1	TRINITY_DN98957_c0_g1_i1	CRIP2_MOUSE^CRIP2_MOUSE^Q:121-735,H:1-208^76.923%ID^E:8.99e-108^RecName: Full=Cysteine-rich protein 2;^Eukaryota; Metazoa; Chordata; Craniata; Vertebrata; Euteleostomi; Mammalia; Eutheria; Euarchontoglires; Glires; Rodentia; Myomorpha; Muroidea; Muridae; Murinae; Mus; Mus	.	TRINITY_DN98957_c0_g1_i1.p1	121-738[+]	CRIP2_HUMAN^CRIP2_HUMAN^Q:1-205,H:1-208^77.885%ID^E:9.03e-117^RecName: Full=Cysteine-rich protein 2;^Eukaryota; Metazoa; Chordata; Craniata; Vertebrata; Euteleostomi; Mammalia; Eutheria; Euarchontoglires; Primates; Haplorrhini; Catarrhini; Hominidae; Homo	PF00412.21^LIM^LIM domain^5-60^E:1.1e-12`PF00412.21^LIM^LIM domain^124-179^E:1.7e-14	.	.	ENOG410XUEW^Cysteine-rich protein 2	KEGG:hsa:1397	GO:0005938^cellular_component^cell cortex`GO:0008270^molecular_function^zinc ion binding`GO:0030097^biological_process^hemopoiesis`GO:0008284^biological_process^positive regulation of cell proliferation	.
TRINITY_DN98906_c0_g1	TRINITY_DN98906_c0_g1_i1	.	.	TRINITY_DN98906_c0_g1_i1.p1	2-838[+]	.	.	.	.	.	.	.	.
TRINITY_DN98984_c0_g1	TRINITY_DN98984_c0_g1_i2	GRM2B_MOUSE^GRM2B_MOUSE^Q:407-279,H:141-182^58.14%ID^E:9.38e-08^RecName: Full=GRAM domain-containing protein 2B;^Eukaryota; Metazoa; Chordata; Craniata; Vertebrata; Euteleostomi; Mammalia; Eutheria; Euarchontoglires; Glires; Rodentia; Myomorpha; Muroidea; Muridae; Murinae; Mus; Mus	.	.	.	.	.	.	.	ENOG410XRQQ^GRAM domain containing	.	GO:0005881^cellular_component^cytoplasmic microtubule`GO:0042802^molecular_function^identical protein binding	.
TRINITY_DN98902_c0_g1	TRINITY_DN98902_c0_g1_i1	.	.	.	.	.	.	.	.	.	.	.	.
TRINITY_DN98964_c0_g1	TRINITY_DN98964_c0_g1_i1	.	.	.	.	.	.	.	.	.	.	.	.
TRINITY_DN98942_c1_g1	TRINITY_DN98942_c1_g1_i1	.	.	.	.	.	.	.	.	.	.	.	.
TRINITY_DN98994_c0_g1	TRINITY_DN98994_c0_g1_i1	CXXC4_XENTR^CXXC4_XENTR^Q:1-411,H:51-188^92.754%ID^E:4.38e-83^RecName: Full=CXXC-type zinc finger protein 4;^Eukaryota; Metazoa; Chordata; Craniata; Vertebrata; Euteleostomi; Amphibia; Batrachia; Anura; Pipoidea; Pipidae; Xenopodinae; Xenopus; Silurana	.	TRINITY_DN98994_c0_g1_i1.p1	1-414[+]	CXXC4_XENTR^CXXC4_XENTR^Q:1-137,H:51-188^92.754%ID^E:4.36e-89^RecName: Full=CXXC-type zinc finger protein 4;^Eukaryota; Metazoa; Chordata; Craniata; Vertebrata; Euteleostomi; Amphibia; Batrachia; Anura; Pipoidea; Pipidae; Xenopodinae; Xenopus; Silurana	PF02008.19^zf-CXXC^CXXC zinc finger domain^72-111^E:2.7e-08	.	.	.	KEGG:xtr:779646`KO:K03344	GO:0005737^cellular_component^cytoplasm`GO:0003677^molecular_function^DNA binding`GO:0008270^molecular_function^zinc ion binding`GO:0016055^biological_process^Wnt signaling pathway`GO:0007352^biological_process^zygotic specification of dorsal/ventral axis	GO:0003677^molecular_function^DNA binding`GO:0008270^molecular_function^zinc ion binding
TRINITY_DN98941_c0_g1	TRINITY_DN98941_c0_g1_i3	.	.	.	.	.	.	.	.	.	.	.	.
TRINITY_DN98967_c0_g1	TRINITY_DN98967_c0_g1_i1	.	.	.	.	.	.	.	.	.	.	.	.
TRINITY_DN98997_c1_g1	TRINITY_DN98997_c1_g1_i1	ADHX_BOVIN^ADHX_BOVIN^Q:3-479,H:215-374^57.5%ID^E:1.17e-66^RecName: Full=Alcohol dehydrogenase class-3;^Eukaryota; Metazoa; Chordata; Craniata; Vertebrata; Euteleostomi; Mammalia; Eutheria; Laurasiatheria; Cetartiodactyla; Ruminantia; Pecora; Bovidae; Bovinae; Bos	.	TRINITY_DN98997_c1_g1_i1.p1	3-482[+]	ADHX_BOVIN^ADHX_BOVIN^Q:1-159,H:215-374^57.5%ID^E:2.75e-67^RecName: Full=Alcohol dehydrogenase class-3;^Eukaryota; Metazoa; Chordata; Craniata; Vertebrata; Euteleostomi; Mammalia; Eutheria; Laurasiatheria; Cetartiodactyla; Ruminantia; Pecora; Bovidae; Bovinae; Bos	PF00107.25^ADH_zinc_N^Zinc-binding dehydrogenase^1-110^E:2.5e-20	.	.	COG1062^alcohol dehydrogenase	KEGG:bta:505515`KO:K00121	GO:0070062^cellular_component^extracellular exosome`GO:0005739^cellular_component^mitochondrion`GO:0004022^molecular_function^alcohol dehydrogenase (NAD) activity`GO:0005504^molecular_function^fatty acid binding`GO:0018467^molecular_function^formaldehyde dehydrogenase activity`GO:0042803^molecular_function^protein homodimerization activity`GO:0051903^molecular_function^S-(hydroxymethyl)glutathion…	GO:0055114^biological_process^oxidation-reduction process
TRINITY_DN98997_c1_g2	TRINITY_DN98997_c1_g2_i1	ADHX_SAAHA^ADHX_SAAHA^Q:1-315,H:88-192^63.81%ID^E:1.19e-42^RecName: Full=Alcohol dehydrogenase class-3;^Eukaryota; Metazoa; Chordata; Craniata; Vertebrata; Euteleostomi; Lepidosauria; Squamata; Bifurcata; Unidentata; Episquamata; Toxicofera; Iguania; Acrodonta; Agamidae; Uromastycinae; Saara	.	TRINITY_DN98997_c1_g2_i1.p1	1-390[+]	ADHX_SAAHA^ADHX_SAAHA^Q:1-130,H:88-217^64.615%ID^E:2.75e-55^RecName: Full=Alcohol dehydrogenase class-3;^Eukaryota; Metazoa; Chordata; Craniata; Vertebrata; Euteleostomi; Lepidosauria; Squamata; Bifurcata; Unidentata; Episquamata; Toxicofera; Iguania; Acrodonta; Agamidae; Uromastycinae; Saara	.	.	ExpAA=31.25^PredHel=1^Topology=o106-128i	.	.	GO:0005737^cellular_component^cytoplasm`GO:0004022^molecular_function^alcohol dehydrogenase (NAD) activity`GO:0051903^molecular_function^S-(hydroxymethyl)glutathione dehydrogenase activity`GO:0008270^molecular_function^zinc ion binding`GO:0006069^biological_process^ethanol oxidation	.
TRINITY_DN98938_c0_g1	TRINITY_DN98938_c0_g1_i1	TECTA_MOUSE^TECTA_MOUSE^Q:1-255,H:1924-2009^33.721%ID^E:6.81e-11^RecName: Full=Alpha-tectorin;^Eukaryota; Metazoa; Chordata; Craniata; Vertebrata; Euteleostomi; Mammalia; Eutheria; Euarchontoglires; Glires; Rodentia; Myomorpha; Muroidea; Muridae; Murinae; Mus; Mus	.	.	.	.	.	.	.	ENOG410YR2E^tectorin alpha	KEGG:mmu:21683`KO:K18273	GO:0031225^cellular_component^anchored component of membrane`GO:0070062^cellular_component^extracellular exosome`GO:0005886^cellular_component^plasma membrane`GO:0005578^cellular_component^proteinaceous extracellular matrix`GO:0005201^molecular_function^extracellular matrix structural constituent`GO:0007160^biological_process^cell-matrix adhesion`GO:0007605^biological_process^sensory perception o…	.
TRINITY_DN98917_c0_g1	TRINITY_DN98917_c0_g1_i1	CC137_MOUSE^CC137_MOUSE^Q:90-743,H:44-266^39.224%ID^E:3.96e-19^RecName: Full=Coiled-coil domain-containing protein 137;^Eukaryota; Metazoa; Chordata; Craniata; Vertebrata; Euteleostomi; Mammalia; Eutheria; Euarchontoglires; Glires; Rodentia; Myomorpha; Muroidea; Muridae; Murinae; Mus; Mus	.	TRINITY_DN98917_c0_g1_i1.p1	36-806[+]	CC137_MOUSE^CC137_MOUSE^Q:17-236,H:42-266^39.744%ID^E:4.38e-39^RecName: Full=Coiled-coil domain-containing protein 137;^Eukaryota; Metazoa; Chordata; Craniata; Vertebrata; Euteleostomi; Mammalia; Eutheria; Euarchontoglires; Glires; Rodentia; Myomorpha; Muroidea; Muridae; Murinae; Mus; Mus	.	.	.	ENOG4111TSW^Coiled-coil domain containing 137	KEGG:mmu:67291	GO:0005694^cellular_component^chromosome`GO:0001650^cellular_component^fibrillar center`GO:0005730^cellular_component^nucleolus`GO:0003723^molecular_function^RNA binding	.
TRINITY_DN24366_c0_g1	TRINITY_DN24366_c0_g1_i1	.	.	.	.	.	.	.	.	.	.	.	.
TRINITY_DN24378_c0_g1	TRINITY_DN24378_c0_g1_i1	PCDGM_PANTR^PCDGM_PANTR^Q:2-253,H:97-180^53.571%ID^E:1.44e-23^RecName: Full=Protocadherin gamma-C5;^Eukaryota; Metazoa; Chordata; Craniata; Vertebrata; Euteleostomi; Mammalia; Eutheria; Euarchontoglires; Primates; Haplorrhini; Catarrhini; Hominidae; Pan	.	.	.	.	.	.	.	.	KEGG:ptr:100034697`KO:K16497	GO:0070062^cellular_component^extracellular exosome`GO:0016021^cellular_component^integral component of membrane`GO:0005886^cellular_component^plasma membrane`GO:0005509^molecular_function^calcium ion binding`GO:0007156^biological_process^homophilic cell adhesion via plasma membrane adhesion molecules	.
TRINITY_DN24350_c0_g1	TRINITY_DN24350_c0_g1_i1	.	.	.	.	.	.	.	.	.	.	.	.
TRINITY_DN24302_c0_g1	TRINITY_DN24302_c0_g1_i1	.	.	.	.	.	.	.	.	.	.	.	.
TRINITY_DN24312_c0_g1	TRINITY_DN24312_c0_g1_i1	.	.	.	.	.	.	.	.	.	.	.	.
TRINITY_DN24391_c0_g1	TRINITY_DN24391_c0_g1_i1	.	.	.	.	.	.	.	.	.	.	.	.
TRINITY_DN24390_c0_g1	TRINITY_DN24390_c0_g1_i1	.	.	.	.	.	.	.	.	.	.	.	.
TRINITY_DN24348_c0_g1	TRINITY_DN24348_c0_g1_i1	FDH_CANBO^FDH_CANBO^Q:16-258,H:108-187^66.667%ID^E:1.26e-29^RecName: Full=Formate dehydrogenase {ECO:0000255|HAMAP-Rule:MF_03210, ECO:0000312|EMBL:CAB54834.1};^Eukaryota; Fungi; Dikarya; Ascomycota; Saccharomycotina; Saccharomycetes; Saccharomycetales; Pichiaceae; Ogataea; Ogataea/Candida clade	.	.	.	.	.	.	.	.	.	GO:0005829^cellular_component^cytosol`GO:0005524^molecular_function^ATP binding`GO:0008863^molecular_function^formate dehydrogenase (NAD+) activity`GO:0070403^molecular_function^NAD+ binding`GO:0016616^molecular_function^oxidoreductase activity, acting on the CH-OH group of donors, NAD or NADP as acceptor`GO:0042803^molecular_function^protein homodimerization activity`GO:0042426^biological_proces…	.
TRINITY_DN24332_c0_g1	TRINITY_DN24332_c0_g1_i1	.	.	.	.	.	.	.	.	.	.	.	.
TRINITY_DN24376_c0_g1	TRINITY_DN24376_c0_g1_i1	.	.	.	.	.	.	.	.	.	.	.	.
TRINITY_DN24374_c0_g1	TRINITY_DN24374_c0_g1_i1	.	.	.	.	.	.	.	.	.	.	.	.
TRINITY_DN24322_c0_g1	TRINITY_DN24322_c0_g1_i1	T198B_DANRE^T198B_DANRE^Q:71-304,H:296-369^66.667%ID^E:2.75e-26^RecName: Full=Transmembrane protein 198-B;^Eukaryota; Metazoa; Chordata; Craniata; Vertebrata; Euteleostomi; Actinopterygii; Neopterygii; Teleostei; Ostariophysi; Cypriniformes; Cyprinidae; Danio	.	TRINITY_DN24322_c0_g1_i1.p2	2-307[+]	T198B_DANRE^T198B_DANRE^Q:24-101,H:296-369^66.667%ID^E:1.62e-26^RecName: Full=Transmembrane protein 198-B;^Eukaryota; Metazoa; Chordata; Craniata; Vertebrata; Euteleostomi; Actinopterygii; Neopterygii; Teleostei; Ostariophysi; Cypriniformes; Cyprinidae; Danio	.	.	.	ENOG4110N65^transmembrane protein 198	KEGG:dre:564608	GO:0016021^cellular_component^integral component of membrane	.
TRINITY_DN24396_c0_g1	TRINITY_DN24396_c0_g1_i1	.	.	.	.	.	.	.	.	.	.	.	.
TRINITY_DN24370_c0_g1	TRINITY_DN24370_c0_g1_i1	.	.	.	.	.	.	.	.	.	.	.	.
TRINITY_DN24368_c0_g1	TRINITY_DN24368_c0_g1_i1	.	.	.	.	.	.	.	.	.	.	.	.
TRINITY_DN24359_c0_g1	TRINITY_DN24359_c0_g1_i1	.	.	.	.	.	.	.	.	.	.	.	.
TRINITY_DN24338_c0_g1	TRINITY_DN24338_c0_g1_i1	.	.	.	.	.	.	.	.	.	.	.	.
TRINITY_DN24363_c0_g1	TRINITY_DN24363_c0_g1_i1	.	.	.	.	.	.	.	.	.	.	.	.
TRINITY_DN24327_c0_g1	TRINITY_DN24327_c0_g1_i1	YJFF_ECOLI^YJFF_ECOLI^Q:3-119,H:48-86^58.974%ID^E:5.56e-06^RecName: Full=Inner membrane ABC transporter permease protein YjfF;^Bacteria; Proteobacteria; Gammaproteobacteria; Enterobacterales; Enterobacteriaceae; Escherichia	.	.	.	.	.	.	.	ENOG410XR1U^ABC transporter (permease)	KEGG:ecj:JW5754`KEGG:eco:b4231`KO:K02057	GO:0016021^cellular_component^integral component of membrane`GO:0005887^cellular_component^integral component of plasma membrane`GO:0005886^cellular_component^plasma membrane`GO:0005215^molecular_function^transporter activity`GO:0006810^biological_process^transport	.
TRINITY_DN58500_c0_g1	TRINITY_DN58500_c0_g1_i1	.	.	.	.	.	.	.	.	.	.	.	.
TRINITY_DN58589_c0_g1	TRINITY_DN58589_c0_g1_i1	.	.	.	.	.	.	.	.	.	.	.	.
TRINITY_DN58519_c0_g1	TRINITY_DN58519_c0_g1_i1	.	.	.	.	.	.	.	.	.	.	.	.
TRINITY_DN58569_c0_g1	TRINITY_DN58569_c0_g1_i1	.	.	.	.	.	.	.	.	.	.	.	.
TRINITY_DN58578_c0_g1	TRINITY_DN58578_c0_g1_i1	.	.	.	.	.	.	.	.	.	.	.	.
TRINITY_DN58557_c0_g1	TRINITY_DN58557_c0_g1_i1	.	.	.	.	.	.	.	.	.	.	.	.
TRINITY_DN58549_c0_g1	TRINITY_DN58549_c0_g1_i1	.	.	.	.	.	.	.	.	.	.	.	.
TRINITY_DN58571_c0_g1	TRINITY_DN58571_c0_g1_i1	.	.	.	.	.	.	.	.	.	.	.	.
TRINITY_DN58550_c0_g1	TRINITY_DN58550_c0_g1_i1	.	.	.	.	.	.	.	.	.	.	.	.
TRINITY_DN58587_c0_g1	TRINITY_DN58587_c0_g1_i1	.	.	.	.	.	.	.	.	.	.	.	.
TRINITY_DN58573_c0_g1	TRINITY_DN58573_c0_g1_i1	YEIW_ECOLI^YEIW_ECOLI^Q:5-256,H:1-84^61.905%ID^E:2.12e-31^RecName: Full=UPF0153 protein YeiW;^Bacteria; Proteobacteria; Gammaproteobacteria; Enterobacterales; Enterobacteriaceae; Escherichia	.	.	.	.	.	.	.	COG0727^Fe-S-cluster oxidoreductase	KEGG:ecj:JW5361`KEGG:eco:b4502`KO:K06940	.	.
TRINITY_DN58507_c0_g1	TRINITY_DN58507_c0_g1_i1	.	.	.	.	.	.	.	.	.	.	.	.
TRINITY_DN58509_c0_g1	TRINITY_DN58509_c0_g1_i1	.	.	.	.	.	.	.	.	.	.	.	.
TRINITY_DN42324_c0_g1	TRINITY_DN42324_c0_g1_i2	EFTU_PSEU2^EFTU_PSEU2^Q:44-226,H:239-299^100%ID^E:7.95e-35^RecName: Full=Elongation factor Tu {ECO:0000255|HAMAP-Rule:MF_00118};^Bacteria; Proteobacteria; Gammaproteobacteria; Pseudomonadales; Pseudomonadaceae; Pseudomonas; Pseudomonas syringae	.	.	.	.	.	.	.	COG0050^This protein promotes the GTP-dependent binding of aminoacyl-tRNA to the A-site of ribosomes during protein biosynthesis (By similarity)	KEGG:psb:Psyr_4550`KO:K02358	GO:0005737^cellular_component^cytoplasm`GO:0005525^molecular_function^GTP binding`GO:0003924^molecular_function^GTPase activity`GO:0003746^molecular_function^translation elongation factor activity	.
TRINITY_DN42341_c0_g1	TRINITY_DN42341_c0_g1_i1	.	.	.	.	.	.	.	.	.	.	.	.
TRINITY_DN42386_c0_g1	TRINITY_DN42386_c0_g1_i1	.	.	.	.	.	.	.	.	.	.	.	.
TRINITY_DN42307_c0_g1	TRINITY_DN42307_c0_g1_i1	.	.	.	.	.	.	.	.	.	.	.	.
TRINITY_DN42343_c0_g1	TRINITY_DN42343_c0_g1_i1	.	.	.	.	.	.	.	.	.	.	.	.
TRINITY_DN42316_c0_g1	TRINITY_DN42316_c0_g1_i1	.	.	.	.	.	.	.	.	.	.	.	.
TRINITY_DN42391_c0_g1	TRINITY_DN42391_c0_g1_i1	.	.	.	.	.	.	.	.	.	.	.	.
TRINITY_DN42313_c0_g1	TRINITY_DN42313_c0_g1_i1	CC020_HUMAN^CC020_HUMAN^Q:2-259,H:381-467^37.5%ID^E:9.78e-08^RecName: Full=Uncharacterized protein C3orf20;^Eukaryota; Metazoa; Chordata; Craniata; Vertebrata; Euteleostomi; Mammalia; Eutheria; Euarchontoglires; Primates; Haplorrhini; Catarrhini; Hominidae; Homo	.	.	.	.	.	.	.	ENOG4111M86^chromosome 3 open reading frame 20	KEGG:hsa:84077	GO:0005737^cellular_component^cytoplasm`GO:0016021^cellular_component^integral component of membrane	.
TRINITY_DN42329_c0_g1	TRINITY_DN42329_c0_g1_i1	.	.	.	.	.	.	.	.	.	.	.	.
TRINITY_DN42312_c0_g1	TRINITY_DN42312_c0_g1_i1	.	.	.	.	.	.	.	.	.	.	.	.
TRINITY_DN42330_c0_g1	TRINITY_DN42330_c0_g1_i1	.	.	.	.	.	.	.	.	.	.	.	.
TRINITY_DN42319_c0_g1	TRINITY_DN42319_c0_g1_i1	AKIP_MOUSE^AKIP_MOUSE^Q:23-202,H:123-182^73.333%ID^E:1.72e-13^RecName: Full=Aurora kinase A-interacting protein;^Eukaryota; Metazoa; Chordata; Craniata; Vertebrata; Euteleostomi; Mammalia; Eutheria; Euarchontoglires; Glires; Rodentia; Myomorpha; Muroidea; Muridae; Murinae; Mus; Mus	.	.	.	.	.	.	.	ENOG4111QH2^Aurora kinase A interacting protein 1	KEGG:mmu:66077`KO:K16830	GO:0005680^cellular_component^anaphase-promoting complex`GO:0043231^cellular_component^intracellular membrane-bounded organelle`GO:0005739^cellular_component^mitochondrion`GO:0005654^cellular_component^nucleoplasm`GO:0005634^cellular_component^nucleus`GO:0005840^cellular_component^ribosome`GO:0006397^biological_process^mRNA processing`GO:0045862^biological_process^positive regulation of proteolys…	.
TRINITY_DN42366_c0_g1	TRINITY_DN42366_c0_g1_i1	.	.	.	.	.	.	.	.	.	.	.	.
TRINITY_DN42373_c0_g1	TRINITY_DN42373_c0_g1_i1	.	.	.	.	.	.	.	.	.	.	.	.
TRINITY_DN42331_c0_g1	TRINITY_DN42331_c0_g1_i1	.	.	.	.	.	.	.	.	.	.	.	.
TRINITY_DN39291_c0_g1	TRINITY_DN39291_c0_g1_i1	.	.	.	.	.	.	.	.	.	.	.	.
TRINITY_DN39291_c0_g2	TRINITY_DN39291_c0_g2_i1	.	.	.	.	.	.	.	.	.	.	.	.
TRINITY_DN39258_c0_g1	TRINITY_DN39258_c0_g1_i1	.	.	.	.	.	.	.	.	.	.	.	.
TRINITY_DN39298_c0_g1	TRINITY_DN39298_c0_g1_i1	.	.	.	.	.	.	.	.	.	.	.	.
TRINITY_DN39203_c0_g1	TRINITY_DN39203_c0_g1_i1	.	.	.	.	.	.	.	.	.	.	.	.
TRINITY_DN39277_c0_g1	TRINITY_DN39277_c0_g1_i1	.	.	.	.	.	.	.	.	.	.	.	.
TRINITY_DN39253_c0_g1	TRINITY_DN39253_c0_g1_i1	.	.	.	.	.	.	.	.	.	.	.	.
TRINITY_DN39240_c0_g1	TRINITY_DN39240_c0_g1_i1	FGF18_RAT^FGF18_RAT^Q:1-216,H:118-189^58.333%ID^E:3.09e-25^RecName: Full=Fibroblast growth factor 18;^Eukaryota; Metazoa; Chordata; Craniata; Vertebrata; Euteleostomi; Mammalia; Eutheria; Euarchontoglires; Glires; Rodentia; Myomorpha; Muroidea; Muridae; Murinae; Rattus	.	.	.	.	.	.	.	ENOG4111IPH^fibroblast growth factor receptor signaling pathway	KEGG:rno:29369`KO:K04358	GO:0005737^cellular_component^cytoplasm`GO:0005576^cellular_component^extracellular region`GO:0005634^cellular_component^nucleus`GO:0005104^molecular_function^fibroblast growth factor receptor binding`GO:0008083^molecular_function^growth factor activity`GO:0005105^molecular_function^type 1 fibroblast growth factor receptor binding`GO:0005111^molecular_function^type 2 fibroblast growth factor rece…	.
TRINITY_DN39216_c0_g1	TRINITY_DN39216_c0_g1_i1	.	.	.	.	.	.	.	.	.	.	.	.
TRINITY_DN39220_c0_g1	TRINITY_DN39220_c0_g1_i1	.	.	.	.	.	.	.	.	.	.	.	.
TRINITY_DN6112_c0_g1	TRINITY_DN6112_c0_g1_i1	.	.	.	.	.	.	.	.	.	.	.	.
TRINITY_DN6179_c0_g1	TRINITY_DN6179_c0_g1_i1	.	.	TRINITY_DN6179_c0_g1_i1.p1	2-406[+]	.	.	.	.	.	.	.	.
TRINITY_DN6188_c0_g2	TRINITY_DN6188_c0_g2_i1	ILVD_ACIAC^ILVD_ACIAC^Q:3-428,H:477-618^89.437%ID^E:3.61e-85^RecName: Full=Dihydroxy-acid dehydratase {ECO:0000255|HAMAP-Rule:MF_00012};^Bacteria; Proteobacteria; Betaproteobacteria; Burkholderiales; Comamonadaceae; Acidovorax	.	TRINITY_DN6188_c0_g2_i1.p2	3-434[+]	ILVD_ACIAC^ILVD_ACIAC^Q:1-142,H:477-618^89.437%ID^E:3.26e-85^RecName: Full=Dihydroxy-acid dehydratase {ECO:0000255|HAMAP-Rule:MF_00012};^Bacteria; Proteobacteria; Betaproteobacteria; Burkholderiales; Comamonadaceae; Acidovorax	PF00920.20^ILVD_EDD^Dehydratase family^1-134^E:5.8e-55	.	.	COG0129^Dihydroxy-acid dehydratase	KEGG:aav:Aave_1506`KO:K01687	GO:0051539^molecular_function^4 iron, 4 sulfur cluster binding`GO:0004160^molecular_function^dihydroxy-acid dehydratase activity`GO:0046872^molecular_function^metal ion binding`GO:0009097^biological_process^isoleucine biosynthetic process`GO:0009099^biological_process^valine biosynthetic process	GO:0003824^molecular_function^catalytic activity`GO:0008152^biological_process^metabolic process
TRINITY_DN6131_c0_g1	TRINITY_DN6131_c0_g1_i1	.	.	.	.	.	.	.	.	.	.	.	.
TRINITY_DN6157_c0_g1	TRINITY_DN6157_c0_g1_i1	.	.	TRINITY_DN6157_c0_g1_i1.p3	3-536[+]	CCSE2_HUMAN^CCSE2_HUMAN^Q:56-149,H:185-275^45.455%ID^E:3.85e-07^RecName: Full=Serine-rich coiled-coil domain-containing protein 2;^Eukaryota; Metazoa; Chordata; Craniata; Vertebrata; Euteleostomi; Mammalia; Eutheria; Euarchontoglires; Primates; Haplorrhini; Catarrhini; Hominidae; Homo	.	.	.	ENOG410XT5P^Family with sequence similarity 190, member B	KEGG:hsa:54462	GO:0015630^cellular_component^microtubule cytoskeleton`GO:0008017^molecular_function^microtubule binding`GO:0001578^biological_process^microtubule bundle formation	.
TRINITY_DN6172_c0_g1	TRINITY_DN6172_c0_g1_i1	.	.	.	.	.	.	.	.	.	.	.	.
TRINITY_DN6147_c0_g1	TRINITY_DN6147_c0_g1_i1	.	.	.	.	.	.	.	.	.	.	.	.
TRINITY_DN6105_c0_g1	TRINITY_DN6105_c0_g1_i1	.	.	TRINITY_DN6105_c0_g1_i1.p1	3-587[+]	.	PF15273.5^NHS^NHS-like^31-195^E:1.3e-18	.	.	.	.	.	.
TRINITY_DN6106_c0_g1	TRINITY_DN6106_c0_g1_i1	PIM3_COTJA^PIM3_COTJA^Q:1-276,H:243-286^36.957%ID^E:1.71e-09^RecName: Full=Serine/threonine-protein kinase pim-3;^Eukaryota; Metazoa; Chordata; Craniata; Vertebrata; Euteleostomi; Archelosauria; Archosauria; Dinosauria; Saurischia; Theropoda; Coelurosauria; Aves; Neognathae; Galloanserae; Galliformes; Phasianidae; Perdicinae; Coturnix	.	.	.	.	.	.	.	.	KEGG:cjo:107308404`KO:K08807	GO:0005737^cellular_component^cytoplasm`GO:0005524^molecular_function^ATP binding`GO:0004674^molecular_function^protein serine/threonine kinase activity`GO:0043066^biological_process^negative regulation of apoptotic process	.
TRINITY_DN6155_c0_g1	TRINITY_DN6155_c0_g1_i1	.	.	.	.	.	.	.	.	.	.	.	.
TRINITY_DN6163_c0_g1	TRINITY_DN6163_c0_g1_i1	.	.	.	.	.	.	.	.	.	.	.	.
TRINITY_DN6100_c0_g1	TRINITY_DN6100_c0_g1_i1	CCMF_HAEIN^CCMF_HAEIN^Q:12-146,H:593-637^60%ID^E:8.73e-13^RecName: Full=Cytochrome c-type biogenesis protein CcmF;^Bacteria; Proteobacteria; Gammaproteobacteria; Pasteurellales; Pasteurellaceae; Haemophilus	.	.	.	.	.	.	.	COG1138^cytochrome c-type biogenesis protein	KEGG:hin:HI1094`KO:K02198	GO:0016021^cellular_component^integral component of membrane`GO:0005886^cellular_component^plasma membrane`GO:0020037^molecular_function^heme binding`GO:0015232^molecular_function^heme transporter activity`GO:0017004^biological_process^cytochrome complex assembly	.
TRINITY_DN6125_c0_g1	TRINITY_DN6125_c0_g1_i1	.	.	.	.	.	.	.	.	.	.	.	.
TRINITY_DN6153_c0_g1	TRINITY_DN6153_c0_g1_i1	.	.	.	.	.	.	.	.	.	.	.	.
TRINITY_DN11483_c0_g1	TRINITY_DN11483_c0_g1_i1	.	.	.	.	.	.	.	.	.	.	.	.
TRINITY_DN11447_c0_g1	TRINITY_DN11447_c0_g1_i1	.	.	.	.	.	.	.	.	.	.	.	.
TRINITY_DN11488_c0_g1	TRINITY_DN11488_c0_g1_i1	.	.	.	.	.	.	.	.	.	.	.	.
TRINITY_DN11480_c0_g1	TRINITY_DN11480_c0_g1_i1	.	.	.	.	.	.	.	.	.	.	.	.
TRINITY_DN11462_c0_g1	TRINITY_DN11462_c0_g1_i1	.	.	.	.	.	.	.	.	.	.	.	.
TRINITY_DN11461_c0_g1	TRINITY_DN11461_c0_g1_i1	.	.	.	.	.	.	.	.	.	.	.	.
TRINITY_DN11458_c0_g1	TRINITY_DN11458_c0_g1_i1	RADIL_HUMAN^RADIL_HUMAN^Q:70-276,H:12-73^36.232%ID^E:2.05e-06^RecName: Full=Ras-associating and dilute domain-containing protein;^Eukaryota; Metazoa; Chordata; Craniata; Vertebrata; Euteleostomi; Mammalia; Eutheria; Euarchontoglires; Primates; Haplorrhini; Catarrhini; Hominidae; Homo	.	.	.	.	.	.	.	ENOG410ZVSZ^Ras association and DIL domains	KEGG:hsa:55698	GO:0005874^cellular_component^microtubule`GO:0007275^biological_process^multicellular organism development`GO:0007165^biological_process^signal transduction`GO:0034446^biological_process^substrate adhesion-dependent cell spreading	.
TRINITY_DN11478_c0_g1	TRINITY_DN11478_c0_g1_i1	.	.	.	.	.	.	.	.	.	.	.	.
TRINITY_DN11407_c0_g1	TRINITY_DN11407_c0_g1_i1	FAS_RAT^FAS_RAT^Q:1-189,H:1636-1698^52.381%ID^E:8.47e-14^RecName: Full=Fatty acid synthase;^Eukaryota; Metazoa; Chordata; Craniata; Vertebrata; Euteleostomi; Mammalia; Eutheria; Euarchontoglires; Glires; Rodentia; Myomorpha; Muroidea; Muridae; Murinae; Rattus	.	.	.	.	.	.	.	COG3321^synthase	KEGG:rno:50671`KO:K00665	GO:0005737^cellular_component^cytoplasm`GO:0005829^cellular_component^cytosol`GO:0070062^cellular_component^extracellular exosome`GO:0042587^cellular_component^glycogen granule`GO:0005794^cellular_component^Golgi apparatus`GO:0042470^cellular_component^melanosome`GO:0016020^cellular_component^membrane`GO:0005739^cellular_component^mitochondrion`GO:0005886^cellular_component^plasma membrane`GO:004…	.
TRINITY_DN11405_c0_g1	TRINITY_DN11405_c0_g1_i1	.	.	TRINITY_DN11405_c0_g1_i1.p1	1-576[+]	.	PF11575.7^FhuF_C^FhuF 2Fe-2S C-terminal domain^168-190^E:7.4e-05	.	.	.	.	.	GO:0051537^molecular_function^2 iron, 2 sulfur cluster binding
TRINITY_DN11452_c0_g1	TRINITY_DN11452_c0_g1_i1	LORF2_HUMAN^LORF2_HUMAN^Q:20-250,H:1085-1161^48.052%ID^E:9.43e-16^RecName: Full=LINE-1 retrotransposable element ORF2 protein;^Eukaryota; Metazoa; Chordata; Craniata; Vertebrata; Euteleostomi; Mammalia; Eutheria; Euarchontoglires; Primates; Haplorrhini; Catarrhini; Hominidae; Homo	.	.	.	.	.	.	.	ENOG410Y9TZ^NA	.	GO:0046872^molecular_function^metal ion binding`GO:0003964^molecular_function^RNA-directed DNA polymerase activity`GO:0009036^molecular_function^Type II site-specific deoxyribonuclease activity`GO:0006310^biological_process^DNA recombination`GO:0090305^biological_process^nucleic acid phosphodiester bond hydrolysis`GO:0032199^biological_process^reverse transcription involved in RNA-mediated transp…	.
TRINITY_DN55287_c0_g1	TRINITY_DN55287_c0_g1_i1	.	.	.	.	.	.	.	.	.	.	.	.
TRINITY_DN55279_c0_g1	TRINITY_DN55279_c0_g1_i1	.	.	.	.	.	.	.	.	.	.	.	.
TRINITY_DN55298_c0_g1	TRINITY_DN55298_c0_g1_i1	.	.	.	.	.	.	.	.	.	.	.	.
TRINITY_DN55217_c0_g1	TRINITY_DN55217_c0_g1_i1	.	.	.	.	.	.	.	.	.	.	.	.
TRINITY_DN55273_c0_g1	TRINITY_DN55273_c0_g1_i1	FFAR3_HUMAN^FFAR3_HUMAN^Q:695-57,H:20-221^36.916%ID^E:1.2e-25^RecName: Full=Free fatty acid receptor 3;^Eukaryota; Metazoa; Chordata; Craniata; Vertebrata; Euteleostomi; Mammalia; Eutheria; Euarchontoglires; Primates; Haplorrhini; Catarrhini; Hominidae; Homo	.	TRINITY_DN55273_c0_g1_i1.p1	3-728[-]	FFAR3_HUMAN^FFAR3_HUMAN^Q:12-224,H:20-221^36.916%ID^E:3.89e-39^RecName: Full=Free fatty acid receptor 3;^Eukaryota; Metazoa; Chordata; Craniata; Vertebrata; Euteleostomi; Mammalia; Eutheria; Euarchontoglires; Primates; Haplorrhini; Catarrhini; Hominidae; Homo	PF10328.8^7TM_GPCR_Srx^Serpentine type 7TM GPCR chemoreceptor Srx^15-145^E:1.1e-06`PF00001.20^7tm_1^7 transmembrane receptor (rhodopsin family)^24-210^E:1.8e-22	.	ExpAA=109.31^PredHel=5^Topology=o10-32i44-61o81-103i123-145o185-207i	ENOG4111Q82^free fatty acid receptor	KEGG:hsa:2865`KO:K04326	GO:0005887^cellular_component^integral component of plasma membrane`GO:0005886^cellular_component^plasma membrane`GO:0004930^molecular_function^G-protein coupled receptor activity`GO:0008289^molecular_function^lipid binding`GO:0007193^biological_process^adenylate cyclase-inhibiting G-protein coupled receptor signaling pathway`GO:0071398^biological_process^cellular response to fatty acid`GO:000718…	GO:0004930^molecular_function^G-protein coupled receptor activity`GO:0007186^biological_process^G-protein coupled receptor signaling pathway`GO:0016021^cellular_component^integral component of membrane
TRINITY_DN55227_c0_g1	TRINITY_DN55227_c0_g1_i1	.	.	.	.	.	.	.	.	.	.	.	.
TRINITY_DN55266_c0_g1	TRINITY_DN55266_c0_g1_i1	.	.	.	.	.	.	.	.	.	.	.	.
TRINITY_DN55242_c0_g1	TRINITY_DN55242_c0_g1_i1	ANK2_HUMAN^ANK2_HUMAN^Q:58-297,H:1700-1782^47.619%ID^E:1.86e-07^RecName: Full=Ankyrin-2;^Eukaryota; Metazoa; Chordata; Craniata; Vertebrata; Euteleostomi; Mammalia; Eutheria; Euarchontoglires; Primates; Haplorrhini; Catarrhini; Hominidae; Homo	.	TRINITY_DN55242_c0_g1_i1.p1	1-390[+]	ANK2_HUMAN^ANK2_HUMAN^Q:20-99,H:1700-1782^47.619%ID^E:1.67e-07^RecName: Full=Ankyrin-2;^Eukaryota; Metazoa; Chordata; Craniata; Vertebrata; Euteleostomi; Mammalia; Eutheria; Euarchontoglires; Primates; Haplorrhini; Catarrhini; Hominidae; Homo	.	.	.	COG0666^Ankyrin Repeat	KEGG:hsa:287`KO:K10380	GO:0031672^cellular_component^A band`GO:0016324^cellular_component^apical plasma membrane`GO:0016323^cellular_component^basolateral plasma membrane`GO:0043034^cellular_component^costamere`GO:0005856^cellular_component^cytoskeleton`GO:0005829^cellular_component^cytosol`GO:0005769^cellular_component^early endosome`GO:0014704^cellular_component^intercalated disc`GO:0005622^cellular_component^intrace…	.
TRINITY_DN55296_c0_g1	TRINITY_DN55296_c0_g1_i1	.	.	.	.	.	.	.	.	.	.	.	.
TRINITY_DN55222_c0_g1	TRINITY_DN55222_c0_g1_i1	.	.	.	.	.	.	.	.	.	.	.	.
TRINITY_DN55245_c0_g1	TRINITY_DN55245_c0_g1_i1	.	.	.	.	.	.	.	.	.	.	.	.
TRINITY_DN55216_c0_g1	TRINITY_DN55216_c0_g1_i1	BCDO2_MOUSE^BCDO2_MOUSE^Q:5-463,H:377-529^62.745%ID^E:2.27e-63^RecName: Full=Beta,beta-carotene 9',10'-oxygenase;^Eukaryota; Metazoa; Chordata; Craniata; Vertebrata; Euteleostomi; Mammalia; Eutheria; Euarchontoglires; Glires; Rodentia; Myomorpha; Muroidea; Muridae; Murinae; Mus; Mus	.	TRINITY_DN55216_c0_g1_i1.p1	2-478[+]	BCDO2_MOUSE^BCDO2_MOUSE^Q:2-154,H:377-529^62.745%ID^E:1.06e-63^RecName: Full=Beta,beta-carotene 9',10'-oxygenase;^Eukaryota; Metazoa; Chordata; Craniata; Vertebrata; Euteleostomi; Mammalia; Eutheria; Euarchontoglires; Glires; Rodentia; Myomorpha; Muroidea; Muridae; Murinae; Mus; Mus	PF03055.14^RPE65^Retinal pigment epithelial membrane protein^36-154^E:1.8e-34	.	.	COG3670^dioxygenase	KEGG:mmu:170752`KO:K10252	GO:0005622^cellular_component^intracellular`GO:0005739^cellular_component^mitochondrion`GO:0102076^molecular_function^beta,beta-carotene-9',10'-cleaving oxygenase activity`GO:0046872^molecular_function^metal ion binding`GO:0016702^molecular_function^oxidoreductase activity, acting on single donors with incorporation of molecular oxygen, incorporation of two atoms of oxygen`GO:0016121^biological_p…	GO:0016702^molecular_function^oxidoreductase activity, acting on single donors with incorporation of molecular oxygen, incorporation of two atoms of oxygen`GO:0055114^biological_process^oxidation-reduction process
TRINITY_DN55257_c0_g1	TRINITY_DN55257_c0_g1_i1	UVRD_ECOLI^UVRD_ECOLI^Q:228-1,H:262-337^84.211%ID^E:2.57e-38^RecName: Full=DNA helicase II;^Bacteria; Proteobacteria; Gammaproteobacteria; Enterobacterales; Enterobacteriaceae; Escherichia	.	.	.	.	.	.	.	COG0210^helicase	KEGG:ecj:JW3786`KEGG:eco:b3813`KO:K03657	GO:0005829^cellular_component^cytosol`GO:0005524^molecular_function^ATP binding`GO:0003677^molecular_function^DNA binding`GO:0003678^molecular_function^DNA helicase activity`GO:0015616^molecular_function^DNA translocase activity`GO:0017116^molecular_function^single-stranded DNA-dependent ATP-dependent DNA helicase activity`GO:0032508^biological_process^DNA duplex unwinding`GO:0006268^biological_p…	.
TRINITY_DN55204_c0_g1	TRINITY_DN55204_c0_g1_i1	NF1_HUMAN^NF1_HUMAN^Q:3-335,H:1477-1587^94.595%ID^E:1.11e-64^RecName: Full=Neurofibromin;^Eukaryota; Metazoa; Chordata; Craniata; Vertebrata; Euteleostomi; Mammalia; Eutheria; Euarchontoglires; Primates; Haplorrhini; Catarrhini; Hominidae; Homo	.	TRINITY_DN55204_c0_g1_i1.p1	3-335[+]	NF1_HUMAN^NF1_HUMAN^Q:1-111,H:1477-1587^94.595%ID^E:2.14e-69^RecName: Full=Neurofibromin;^Eukaryota; Metazoa; Chordata; Craniata; Vertebrata; Euteleostomi; Mammalia; Eutheria; Euarchontoglires; Primates; Haplorrhini; Catarrhini; Hominidae; Homo	.	.	.	ENOG410XRPJ^forebrain astrocyte differentiation	KEGG:hsa:4763`KO:K08052	GO:0030424^cellular_component^axon`GO:0005737^cellular_component^cytoplasm`GO:0005829^cellular_component^cytosol`GO:0030425^cellular_component^dendrite`GO:0031235^cellular_component^intrinsic component of the cytoplasmic side of the plasma membrane`GO:0016020^cellular_component^membrane`GO:0005730^cellular_component^nucleolus`GO:0005634^cellular_component^nucleus`GO:0098793^cellular_component^pre…	.
TRINITY_DN55277_c0_g1	TRINITY_DN55277_c0_g1_i1	.	.	.	.	.	.	.	.	.	.	.	.
TRINITY_DN55236_c0_g1	TRINITY_DN55236_c0_g1_i1	.	.	.	.	.	.	.	.	.	.	.	.
TRINITY_DN55267_c0_g1	TRINITY_DN55267_c0_g1_i1	.	.	.	.	.	.	.	.	.	.	.	.
TRINITY_DN55262_c0_g1	TRINITY_DN55262_c0_g1_i1	.	.	.	.	.	.	.	.	.	.	.	.
TRINITY_DN55214_c0_g1	TRINITY_DN55214_c0_g1_i1	.	.	.	.	.	.	.	.	.	.	.	.
TRINITY_DN70899_c0_g1	TRINITY_DN70899_c0_g1_i1	.	.	.	.	.	.	.	.	.	.	.	.
TRINITY_DN70839_c0_g1	TRINITY_DN70839_c0_g1_i1	ARGB_CORGL^ARGB_CORGL^Q:237-1,H:89-167^72.152%ID^E:1.24e-33^RecName: Full=Acetylglutamate kinase {ECO:0000255|HAMAP-Rule:MF_00082};^Bacteria; Actinobacteria; Corynebacteriales; Corynebacteriaceae; Corynebacterium	.	.	.	.	.	.	.	COG0548^nag kinase	KEGG:cgb:cg1582`KEGG:cgl:NCgl1342`KO:K00930	GO:0005737^cellular_component^cytoplasm`GO:0003991^molecular_function^acetylglutamate kinase activity`GO:0005524^molecular_function^ATP binding`GO:0006526^biological_process^arginine biosynthetic process	.
TRINITY_DN70871_c0_g1	TRINITY_DN70871_c0_g1_i1	.	.	.	.	.	.	.	.	.	.	.	.
TRINITY_DN70808_c0_g1	TRINITY_DN70808_c0_g1_i1	.	.	TRINITY_DN70808_c0_g1_i1.p1	215-544[-]	.	.	.	.	.	.	.	.
TRINITY_DN70837_c0_g1	TRINITY_DN70837_c0_g1_i1	.	.	.	.	.	.	.	.	.	.	.	.
TRINITY_DN70817_c0_g1	TRINITY_DN70817_c0_g1_i1	.	.	.	.	.	.	.	.	.	.	.	.
TRINITY_DN70815_c0_g1	TRINITY_DN70815_c0_g1_i1	.	.	.	.	.	.	.	.	.	.	.	.
TRINITY_DN70840_c0_g1	TRINITY_DN70840_c0_g1_i1	Y1314_DEIRA^Y1314_DEIRA^Q:17-328,H:1-105^54.286%ID^E:1.36e-33^RecName: Full=Uncharacterized protein DR_1314;^Bacteria; Deinococcus-Thermus; Deinococci; Deinococcales; Deinococcaceae; Deinococcus	.	TRINITY_DN70840_c0_g1_i1.p1	2-334[+]	Y1314_DEIRA^Y1314_DEIRA^Q:6-109,H:1-105^54.286%ID^E:1.23e-33^RecName: Full=Uncharacterized protein DR_1314;^Bacteria; Deinococcus-Thermus; Deinococci; Deinococcales; Deinococcaceae; Deinococcus	PF05239.15^PRC^PRC-barrel domain^29-94^E:1.1e-13	.	.	COG3861^domain protein	KEGG:dra:DR_1314	.	.
TRINITY_DN70805_c0_g1	TRINITY_DN70805_c0_g1_i1	NDKA2_XENLA^NDKA2_XENLA^Q:55-510,H:1-152^75%ID^E:3.47e-85^RecName: Full=Nucleoside diphosphate kinase A2;^Eukaryota; Metazoa; Chordata; Craniata; Vertebrata; Euteleostomi; Amphibia; Batrachia; Anura; Pipoidea; Pipidae; Xenopodinae; Xenopus; Xenopus	.	TRINITY_DN70805_c0_g1_i1.p1	1-513[+]	NDKA2_XENLA^NDKA2_XENLA^Q:19-170,H:1-152^75%ID^E:8e-86^RecName: Full=Nucleoside diphosphate kinase A2;^Eukaryota; Metazoa; Chordata; Craniata; Vertebrata; Euteleostomi; Amphibia; Batrachia; Anura; Pipoidea; Pipidae; Xenopodinae; Xenopus; Xenopus	PF00334.18^NDK^Nucleoside diphosphate kinase^24-156^E:7.4e-55	.	.	.	KEGG:xla:399333`KO:K00940	GO:0005737^cellular_component^cytoplasm`GO:0005524^molecular_function^ATP binding`GO:0046872^molecular_function^metal ion binding`GO:0004550^molecular_function^nucleoside diphosphate kinase activity`GO:0006241^biological_process^CTP biosynthetic process`GO:0006183^biological_process^GTP biosynthetic process`GO:0006228^biological_process^UTP biosynthetic process	.
TRINITY_DN70897_c0_g1	TRINITY_DN70897_c0_g1_i1	.	.	.	.	.	.	.	.	.	.	.	.
TRINITY_DN332_c0_g1	TRINITY_DN332_c0_g1_i1	.	.	.	.	.	.	.	.	.	.	.	.
TRINITY_DN349_c0_g1	TRINITY_DN349_c0_g1_i1	.	.	.	.	.	.	.	.	.	.	.	.
TRINITY_DN301_c0_g1	TRINITY_DN301_c0_g1_i1	.	.	.	.	.	.	.	.	.	.	.	.
TRINITY_DN348_c0_g1	TRINITY_DN348_c0_g1_i1	.	.	.	.	.	.	.	.	.	.	.	.
TRINITY_DN305_c0_g1	TRINITY_DN305_c0_g1_i1	.	.	.	.	.	.	.	.	.	.	.	.
TRINITY_DN325_c0_g1	TRINITY_DN325_c0_g1_i1	.	.	.	.	.	.	.	.	.	.	.	.
TRINITY_DN303_c0_g1	TRINITY_DN303_c0_g1_i1	.	.	.	.	.	.	.	.	.	.	.	.
TRINITY_DN382_c0_g1	TRINITY_DN382_c0_g1_i1	.	.	.	.	.	.	.	.	.	.	.	.
TRINITY_DN323_c0_g1	TRINITY_DN323_c0_g1_i1	.	.	.	.	.	.	.	.	.	.	.	.
TRINITY_DN357_c0_g1	TRINITY_DN357_c0_g1_i1	AT10A_MOUSE^AT10A_MOUSE^Q:3-209,H:594-661^54.286%ID^E:3.45e-07^RecName: Full=Probable phospholipid-transporting ATPase VA;^Eukaryota; Metazoa; Chordata; Craniata; Vertebrata; Euteleostomi; Mammalia; Eutheria; Euarchontoglires; Glires; Rodentia; Myomorpha; Muroidea; Muridae; Murinae; Mus; Mus	.	TRINITY_DN357_c0_g1_i1.p2	3-302[+]	AT10A_MOUSE^AT10A_MOUSE^Q:1-83,H:594-676^54.118%ID^E:1.22e-14^RecName: Full=Probable phospholipid-transporting ATPase VA;^Eukaryota; Metazoa; Chordata; Craniata; Vertebrata; Euteleostomi; Mammalia; Eutheria; Euarchontoglires; Glires; Rodentia; Myomorpha; Muroidea; Muridae; Murinae; Mus; Mus	.	.	.	COG0474^P-type atpase	KEGG:mmu:11982`KO:K01530	GO:0005783^cellular_component^endoplasmic reticulum`GO:0005789^cellular_component^endoplasmic reticulum membrane`GO:0016021^cellular_component^integral component of membrane`GO:0005886^cellular_component^plasma membrane`GO:0005524^molecular_function^ATP binding`GO:0000287^molecular_function^magnesium ion binding`GO:0004012^molecular_function^phospholipid-translocating ATPase activity	.
TRINITY_DN308_c0_g1	TRINITY_DN308_c0_g1_i1	.	.	.	.	.	.	.	.	.	.	.	.
TRINITY_DN370_c0_g1	TRINITY_DN370_c0_g1_i1	.	.	.	.	.	.	.	.	.	.	.	.
TRINITY_DN311_c0_g1	TRINITY_DN311_c0_g1_i1	.	.	.	.	.	.	.	.	.	.	.	.
TRINITY_DN361_c0_g1	TRINITY_DN361_c0_g1_i1	.	.	.	.	.	.	.	.	.	.	.	.
TRINITY_DN392_c0_g1	TRINITY_DN392_c0_g1_i1	.	.	.	.	.	.	.	.	.	.	.	.
TRINITY_DN355_c0_g1	TRINITY_DN355_c0_g1_i1	.	.	.	.	.	.	.	.	.	.	.	.
TRINITY_DN398_c0_g1	TRINITY_DN398_c0_g1_i1	.	.	.	.	.	.	.	.	.	.	.	.
TRINITY_DN398_c0_g2	TRINITY_DN398_c0_g2_i1	.	.	.	.	.	.	.	.	.	.	.	.
TRINITY_DN306_c0_g1	TRINITY_DN306_c0_g1_i1	.	.	.	.	.	.	.	.	.	.	.	.
TRINITY_DN373_c0_g1	TRINITY_DN373_c0_g1_i1	.	.	.	.	.	.	.	.	.	.	.	.
TRINITY_DN375_c0_g1	TRINITY_DN375_c0_g1_i1	.	.	.	.	.	.	.	.	.	.	.	.
TRINITY_DN309_c0_g1	TRINITY_DN309_c0_g1_i1	.	.	.	.	.	.	.	.	.	.	.	.
TRINITY_DN330_c0_g1	TRINITY_DN330_c0_g1_i1	SPP24_ONCMY^SPP24_ONCMY^Q:295-552,H:8-93^37.209%ID^E:4.98e-12^RecName: Full=Secreted phosphoprotein 24;^Eukaryota; Metazoa; Chordata; Craniata; Vertebrata; Euteleostomi; Actinopterygii; Neopterygii; Teleostei; Protacanthopterygii; Salmoniformes; Salmonidae; Salmoninae; Oncorhynchus	.	.	.	.	.	.	.	.	.	GO:0005576^cellular_component^extracellular region`GO:0046849^biological_process^bone remodeling	.
TRINITY_DN384_c0_g1	TRINITY_DN384_c0_g1_i1	.	.	.	.	.	.	.	.	.	.	.	.
TRINITY_DN386_c0_g1	TRINITY_DN386_c0_g1_i1	.	.	.	.	.	.	.	.	.	.	.	.
TRINITY_DN318_c0_g1	TRINITY_DN318_c0_g1_i1	.	.	TRINITY_DN318_c0_g1_i1.p1	2-328[+]	.	.	.	.	.	.	.	.
TRINITY_DN1904_c0_g1	TRINITY_DN1904_c0_g1_i1	.	.	.	.	.	.	.	.	.	.	.	.
TRINITY_DN1918_c0_g1	TRINITY_DN1918_c0_g1_i1	.	.	.	.	.	.	.	.	.	.	.	.
TRINITY_DN1969_c0_g1	TRINITY_DN1969_c0_g1_i1	.	.	.	.	.	.	.	.	.	.	.	.
TRINITY_DN1968_c0_g1	TRINITY_DN1968_c0_g1_i1	.	.	.	.	.	.	.	.	.	.	.	.
TRINITY_DN1953_c0_g1	TRINITY_DN1953_c0_g1_i1	.	.	.	.	.	.	.	.	.	.	.	.
TRINITY_DN1913_c0_g1	TRINITY_DN1913_c0_g1_i1	.	.	.	.	.	.	.	.	.	.	.	.
TRINITY_DN1925_c0_g1	TRINITY_DN1925_c0_g1_i1	.	.	.	.	.	.	.	.	.	.	.	.
TRINITY_DN1964_c0_g1	TRINITY_DN1964_c0_g1_i1	.	.	.	.	.	.	.	.	.	.	.	.
TRINITY_DN1920_c0_g1	TRINITY_DN1920_c0_g1_i1	.	.	.	.	.	.	.	.	.	.	.	.
TRINITY_DN1945_c0_g1	TRINITY_DN1945_c0_g1_i1	.	.	.	.	.	.	.	.	.	.	.	.
TRINITY_DN1923_c0_g1	TRINITY_DN1923_c0_g1_i1	.	.	.	.	.	.	.	.	.	.	.	.
TRINITY_DN1962_c0_g1	TRINITY_DN1962_c0_g1_i1	.	.	.	.	.	.	.	.	.	.	.	.
TRINITY_DN1961_c0_g1	TRINITY_DN1961_c0_g1_i1	.	.	.	.	.	.	.	.	.	.	.	.
TRINITY_DN25962_c0_g1	TRINITY_DN25962_c0_g1_i1	.	.	.	.	.	.	.	.	.	.	.	.
TRINITY_DN25927_c0_g1	TRINITY_DN25927_c0_g1_i1	.	.	.	.	.	.	.	.	.	.	.	.
TRINITY_DN25952_c0_g1	TRINITY_DN25952_c0_g1_i1	.	.	.	.	.	.	.	.	.	.	.	.
TRINITY_DN25939_c0_g1	TRINITY_DN25939_c0_g1_i1	.	.	.	.	.	.	.	.	.	.	.	.
TRINITY_DN25966_c0_g1	TRINITY_DN25966_c0_g1_i1	.	.	.	.	.	.	.	.	.	.	.	.
TRINITY_DN25949_c0_g1	TRINITY_DN25949_c0_g1_i1	.	.	.	.	.	.	.	.	.	.	.	.
TRINITY_DN25934_c0_g1	TRINITY_DN25934_c0_g1_i1	.	.	.	.	.	.	.	.	.	.	.	.
TRINITY_DN25972_c0_g1	TRINITY_DN25972_c0_g1_i1	.	.	.	.	.	.	.	.	.	.	.	.
TRINITY_DN25929_c0_g1	TRINITY_DN25929_c0_g1_i1	.	.	.	.	.	.	.	.	.	.	.	.
TRINITY_DN25911_c0_g1	TRINITY_DN25911_c0_g1_i1	.	.	.	.	.	.	.	.	.	.	.	.
TRINITY_DN25900_c0_g1	TRINITY_DN25900_c0_g1_i1	.	.	TRINITY_DN25900_c0_g1_i1.p1	2-373[+]	.	.	.	.	.	.	.	.
TRINITY_DN25959_c0_g1	TRINITY_DN25959_c0_g1_i2	.	.	.	.	.	.	.	.	.	.	.	.
TRINITY_DN25994_c0_g1	TRINITY_DN25994_c0_g1_i1	.	.	.	.	.	.	.	.	.	.	.	.
TRINITY_DN25912_c0_g1	TRINITY_DN25912_c0_g1_i1	CARB_TRICU^CARB_TRICU^Q:62-205,H:267-314^79.167%ID^E:2.19e-23^RecName: Full=Carbamoyl-phosphate synthase arginine-specific large chain;^Eukaryota; Fungi; Dikarya; Basidiomycota; Agaricomycotina; Tremellomycetes; Trichosporonales; Trichosporonaceae; Cutaneotrichosporon	.	.	.	.	.	.	.	.	.	GO:0005737^cellular_component^cytoplasm`GO:0005524^molecular_function^ATP binding`GO:0004088^molecular_function^carbamoyl-phosphate synthase (glutamine-hydrolyzing) activity`GO:0046872^molecular_function^metal ion binding`GO:0006526^biological_process^arginine biosynthetic process	.
TRINITY_DN25996_c1_g1	TRINITY_DN25996_c1_g1_i1	.	.	.	.	.	.	.	.	.	.	.	.
TRINITY_DN25987_c0_g1	TRINITY_DN25987_c0_g1_i1	.	.	.	.	.	.	.	.	.	.	.	.
TRINITY_DN25963_c0_g1	TRINITY_DN25963_c0_g1_i1	POL4_DROME^POL4_DROME^Q:208-5,H:1001-1068^32.353%ID^E:3.16e-08^RecName: Full=Retrovirus-related Pol polyprotein from transposon 412;^Eukaryota; Metazoa; Ecdysozoa; Arthropoda; Hexapoda; Insecta; Pterygota; Neoptera; Holometabola; Diptera; Brachycera; Muscomorpha; Ephydroidea; Drosophilidae; Drosophila; Sophophora	.	.	.	.	.	.	.	.	.	GO:0004190^molecular_function^aspartic-type endopeptidase activity`GO:0004519^molecular_function^endonuclease activity`GO:0003676^molecular_function^nucleic acid binding`GO:0003964^molecular_function^RNA-directed DNA polymerase activity`GO:0015074^biological_process^DNA integration	.
TRINITY_DN25910_c0_g1	TRINITY_DN25910_c0_g1_i1	.	.	.	.	.	.	.	.	.	.	.	.
TRINITY_DN25914_c0_g1	TRINITY_DN25914_c0_g1_i1	.	.	.	.	.	.	.	.	.	.	.	.
TRINITY_DN25967_c0_g1	TRINITY_DN25967_c0_g1_i1	NSD3_HUMAN^NSD3_HUMAN^Q:207-389,H:1-60^72.131%ID^E:5.73e-21^RecName: Full=Histone-lysine N-methyltransferase NSD3;^Eukaryota; Metazoa; Chordata; Craniata; Vertebrata; Euteleostomi; Mammalia; Eutheria; Euarchontoglires; Primates; Haplorrhini; Catarrhini; Hominidae; Homo	.	.	.	.	.	.	.	COG2940^Histone-lysine N-methyltransferase	KEGG:hsa:54904`KO:K11425	GO:0005694^cellular_component^chromosome`GO:0005654^cellular_component^nucleoplasm`GO:0005634^cellular_component^nucleus`GO:0018024^molecular_function^histone-lysine N-methyltransferase activity`GO:0046872^molecular_function^metal ion binding`GO:0016571^biological_process^histone methylation`GO:0006355^biological_process^regulation of transcription, DNA-templated`GO:0006351^biological_process^tra…	.
TRINITY_DN25913_c0_g1	TRINITY_DN25913_c0_g1_i1	.	.	.	.	.	.	.	.	.	.	.	.
TRINITY_DN25908_c0_g1	TRINITY_DN25908_c0_g1_i1	.	.	.	.	.	.	.	.	.	.	.	.
TRINITY_DN25916_c0_g1	TRINITY_DN25916_c0_g1_i1	.	.	.	.	.	.	.	.	.	.	.	.
TRINITY_DN25946_c0_g1	TRINITY_DN25946_c0_g1_i1	SLIK5_HUMAN^SLIK5_HUMAN^Q:63-242,H:683-761^39.241%ID^E:5.71e-08^RecName: Full=SLIT and NTRK-like protein 5;^Eukaryota; Metazoa; Chordata; Craniata; Vertebrata; Euteleostomi; Mammalia; Eutheria; Euarchontoglires; Primates; Haplorrhini; Catarrhini; Hominidae; Homo	.	.	.	.	.	.	.	ENOG4111D19^SLIT and NTRK-like family, member	KEGG:hsa:26050	GO:0016021^cellular_component^integral component of membrane`GO:0005886^cellular_component^plasma membrane`GO:0043235^cellular_component^receptor complex`GO:0030534^biological_process^adult behavior`GO:0007409^biological_process^axonogenesis`GO:0072358^biological_process^cardiovascular system development`GO:0007268^biological_process^chemical synaptic transmission`GO:0048813^biological_process^de…	.
TRINITY_DN25944_c0_g1	TRINITY_DN25944_c0_g1_i1	GRM4_RAT^GRM4_RAT^Q:3-248,H:804-885^82.927%ID^E:1.19e-27^RecName: Full=Metabotropic glutamate receptor 4;^Eukaryota; Metazoa; Chordata; Craniata; Vertebrata; Euteleostomi; Mammalia; Eutheria; Euarchontoglires; Glires; Rodentia; Myomorpha; Muroidea; Muridae; Murinae; Rattus	.	.	.	.	.	.	.	ENOG410XR6W^receptor	KEGG:rno:24417`KO:K04607	GO:0031410^cellular_component^cytoplasmic vesicle`GO:0043198^cellular_component^dendritic shaft`GO:0005887^cellular_component^integral component of plasma membrane`GO:0005622^cellular_component^intracellular`GO:0043005^cellular_component^neuron projection`GO:0048787^cellular_component^presynaptic active zone membrane`GO:0043195^cellular_component^terminal bouton`GO:0048306^molecular_function^calc…	.
TRINITY_DN76991_c0_g1	TRINITY_DN76991_c0_g1_i1	VTM2A_MOUSE^VTM2A_MOUSE^Q:65-451,H:95-226^56.818%ID^E:2.34e-38^RecName: Full=V-set and transmembrane domain-containing protein 2A {ECO:0000312|MGI:MGI:2384826};^Eukaryota; Metazoa; Chordata; Craniata; Vertebrata; Euteleostomi; Mammalia; Eutheria; Euarchontoglires; Glires; Rodentia; Myomorpha; Muroidea; Muridae; Murinae; Mus; Mus	.	TRINITY_DN76991_c0_g1_i1.p1	2-451[+]	VTM2A_MOUSE^VTM2A_MOUSE^Q:4-150,H:77-226^53.333%ID^E:1.11e-46^RecName: Full=V-set and transmembrane domain-containing protein 2A {ECO:0000312|MGI:MGI:2384826};^Eukaryota; Metazoa; Chordata; Craniata; Vertebrata; Euteleostomi; Mammalia; Eutheria; Euarchontoglires; Glires; Rodentia; Myomorpha; Muroidea; Muridae; Murinae; Mus; Mus	.	.	.	ENOG410YG4F^V-set and transmembrane domain containing 2A	KEGG:mmu:211739	GO:0005576^cellular_component^extracellular region`GO:0016021^cellular_component^integral component of membrane`GO:0005886^cellular_component^plasma membrane`GO:0042802^molecular_function^identical protein binding`GO:0030154^biological_process^cell differentiation`GO:0071773^biological_process^cellular response to BMP stimulus`GO:0090336^biological_process^positive regulation of brown fat cell di…	.
TRINITY_DN76988_c0_g1	TRINITY_DN76988_c0_g1_i1	.	.	TRINITY_DN76988_c0_g1_i1.p2	2-334[+]	.	.	.	.	.	.	.	.
TRINITY_DN76990_c0_g1	TRINITY_DN76990_c0_g1_i1	.	.	.	.	.	.	.	.	.	.	.	.
TRINITY_DN76975_c0_g1	TRINITY_DN76975_c0_g1_i1	.	.	.	.	.	.	.	.	.	.	.	.
TRINITY_DN76927_c0_g1	TRINITY_DN76927_c0_g1_i1	.	.	.	.	.	.	.	.	.	.	.	.
TRINITY_DN76945_c0_g1	TRINITY_DN76945_c0_g1_i1	.	.	.	.	.	.	.	.	.	.	.	.
TRINITY_DN76924_c0_g1	TRINITY_DN76924_c0_g1_i1	.	.	.	.	.	.	.	.	.	.	.	.
TRINITY_DN76996_c0_g1	TRINITY_DN76996_c0_g1_i1	RF2_JANMA^RF2_JANMA^Q:2-244,H:64-144^91.358%ID^E:1.34e-44^RecName: Full=Peptide chain release factor 2 {ECO:0000255|HAMAP-Rule:MF_00094};^Bacteria; Proteobacteria; Betaproteobacteria; Burkholderiales; Oxalobacteraceae; Janthinobacterium	.	.	.	.	.	.	.	COG1186^Peptide chain release factor 2 directs the termination of translation in response to the peptide chain termination codons UGA and UAA (By similarity)	KEGG:mms:mma_1261`KO:K02836	GO:0005737^cellular_component^cytoplasm`GO:0016149^molecular_function^translation release factor activity, codon specific	.
TRINITY_DN76938_c0_g1	TRINITY_DN76938_c0_g1_i1	.	.	.	.	.	.	.	.	.	.	.	.
TRINITY_DN5928_c0_g1	TRINITY_DN5928_c0_g1_i1	.	.	.	.	.	.	.	.	.	.	.	.
TRINITY_DN5998_c0_g2	TRINITY_DN5998_c0_g2_i1	.	.	.	.	.	.	.	.	.	.	.	.
TRINITY_DN5958_c0_g1	TRINITY_DN5958_c0_g1_i1	.	.	.	.	.	.	.	.	.	.	.	.
TRINITY_DN5929_c0_g1	TRINITY_DN5929_c0_g1_i1	.	.	.	.	.	.	.	.	.	.	.	.
TRINITY_DN5999_c0_g1	TRINITY_DN5999_c0_g1_i1	.	.	.	.	.	.	.	.	.	.	.	.
TRINITY_DN5926_c0_g1	TRINITY_DN5926_c0_g1_i1	.	.	.	.	.	.	.	.	.	.	.	.
TRINITY_DN5909_c0_g1	TRINITY_DN5909_c0_g1_i1	ASIC1_CHICK^ASIC1_CHICK^Q:3-227,H:220-294^90.667%ID^E:1.35e-46^RecName: Full=Acid-sensing ion channel 1;^Eukaryota; Metazoa; Chordata; Craniata; Vertebrata; Euteleostomi; Archelosauria; Archosauria; Dinosauria; Saurischia; Theropoda; Coelurosauria; Aves; Neognathae; Galloanserae; Galliformes; Phasianidae; Phasianinae; Gallus	.	.	.	.	.	.	.	.	KEGG:gga:426883`KO:K04829	GO:0005794^cellular_component^Golgi apparatus`GO:0005887^cellular_component^integral component of plasma membrane`GO:0045202^cellular_component^synapse`GO:0044736^molecular_function^acid-sensing ion channel activity`GO:0042802^molecular_function^identical protein binding`GO:0008306^biological_process^associative learning`GO:0070588^biological_process^calcium ion transmembrane transport`GO:0071467…	.
TRINITY_DN5969_c0_g1	TRINITY_DN5969_c0_g1_i1	PKN2_COREF^PKN2_COREF^Q:6-209,H:71-139^68.116%ID^E:1.16e-25^RecName: Full=Serine/threonine-protein kinases drp72;^Bacteria; Actinobacteria; Corynebacteriales; Corynebacteriaceae; Corynebacterium	.	.	.	.	.	.	.	COG0515^Serine Threonine protein kinase	KEGG:cef:CE0034`KO:K12132	GO:0005524^molecular_function^ATP binding`GO:0004674^molecular_function^protein serine/threonine kinase activity	.
TRINITY_DN5920_c0_g1	TRINITY_DN5920_c0_g1_i1	.	.	.	.	.	.	.	.	.	.	.	.
TRINITY_DN5972_c0_g1	TRINITY_DN5972_c0_g1_i1	.	.	.	.	.	.	.	.	.	.	.	.
TRINITY_DN5945_c0_g1	TRINITY_DN5945_c0_g1_i1	.	.	.	.	.	.	.	.	.	.	.	.
TRINITY_DN49021_c0_g1	TRINITY_DN49021_c0_g1_i1	.	.	.	.	.	.	.	.	.	.	.	.
TRINITY_DN49016_c0_g1	TRINITY_DN49016_c0_g1_i1	NUSA_MYCTU^NUSA_MYCTU^Q:2-178,H:268-326^81.356%ID^E:1.83e-26^RecName: Full=Transcription termination/antitermination protein NusA {ECO:0000255|HAMAP-Rule:MF_00945};^Bacteria; Actinobacteria; Corynebacteriales; Mycobacteriaceae; Mycobacterium; Mycobacterium tuberculosis complex	.	.	.	.	.	.	.	COG0195^Transcription elongation factor NusA	KEGG:mtu:Rv2841c`KO:K02600	GO:0005618^cellular_component^cell wall`GO:0005829^cellular_component^cytosol`GO:0005886^cellular_component^plasma membrane`GO:0003700^molecular_function^DNA binding transcription factor activity`GO:0003723^molecular_function^RNA binding`GO:0006353^biological_process^DNA-templated transcription, termination`GO:0040007^biological_process^growth`GO:0031564^biological_process^transcription antitermi…	.
TRINITY_DN49099_c0_g2	TRINITY_DN49099_c0_g2_i1	LORF2_HUMAN^LORF2_HUMAN^Q:15-239,H:333-408^61.842%ID^E:1.27e-20^RecName: Full=LINE-1 retrotransposable element ORF2 protein;^Eukaryota; Metazoa; Chordata; Craniata; Vertebrata; Euteleostomi; Mammalia; Eutheria; Euarchontoglires; Primates; Haplorrhini; Catarrhini; Hominidae; Homo	.	.	.	.	.	.	.	ENOG410Y9TZ^NA	.	GO:0046872^molecular_function^metal ion binding`GO:0003964^molecular_function^RNA-directed DNA polymerase activity`GO:0009036^molecular_function^Type II site-specific deoxyribonuclease activity`GO:0006310^biological_process^DNA recombination`GO:0090305^biological_process^nucleic acid phosphodiester bond hydrolysis`GO:0032199^biological_process^reverse transcription involved in RNA-mediated transp…	.
TRINITY_DN49070_c0_g1	TRINITY_DN49070_c0_g1_i1	.	.	.	.	.	.	.	.	.	.	.	.
TRINITY_DN49063_c0_g1	TRINITY_DN49063_c0_g1_i1	.	.	.	.	.	.	.	.	.	.	.	.
TRINITY_DN49013_c0_g1	TRINITY_DN49013_c0_g1_i1	.	.	.	.	.	.	.	.	.	.	.	.
TRINITY_DN49049_c0_g1	TRINITY_DN49049_c0_g1_i1	PRRT2_MOUSE^PRRT2_MOUSE^Q:100-255,H:270-321^69.231%ID^E:4.14e-23^RecName: Full=Proline-rich transmembrane protein 2;^Eukaryota; Metazoa; Chordata; Craniata; Vertebrata; Euteleostomi; Mammalia; Eutheria; Euarchontoglires; Glires; Rodentia; Myomorpha; Muroidea; Muridae; Murinae; Mus; Mus	.	TRINITY_DN49049_c0_g1_i1.p1	1-336[+]	PRRT2_MOUSE^PRRT2_MOUSE^Q:13-107,H:244-344^58.416%ID^E:3.16e-36^RecName: Full=Proline-rich transmembrane protein 2;^Eukaryota; Metazoa; Chordata; Craniata; Vertebrata; Euteleostomi; Mammalia; Eutheria; Euarchontoglires; Glires; Rodentia; Myomorpha; Muroidea; Muridae; Murinae; Mus; Mus	PF04505.11^CD225^Interferon-induced transmembrane protein^34-100^E:8.6e-22	.	ExpAA=45.57^PredHel=2^Topology=o38-60i85-107o	ENOG410YRJ7^Proline-rich transmembrane protein 2	KEGG:mmu:69017	GO:0030054^cellular_component^cell junction`GO:0016021^cellular_component^integral component of membrane`GO:0016020^cellular_component^membrane`GO:0043005^cellular_component^neuron projection`GO:0005886^cellular_component^plasma membrane`GO:0045202^cellular_component^synapse`GO:0017124^molecular_function^SH3 domain binding`GO:0050884^biological_process^neuromuscular process controlling posture`GO…	GO:0009607^biological_process^response to biotic stimulus`GO:0016021^cellular_component^integral component of membrane
TRINITY_DN49090_c0_g1	TRINITY_DN49090_c0_g1_i1	.	.	TRINITY_DN49090_c0_g1_i1.p2	1-309[-]	.	.	.	.	.	.	.	.
TRINITY_DN49018_c0_g1	TRINITY_DN49018_c0_g1_i1	.	.	.	.	.	.	.	.	.	.	.	.
TRINITY_DN49069_c0_g1	TRINITY_DN49069_c0_g1_i1	.	.	.	.	.	.	.	.	.	.	.	.
TRINITY_DN20558_c0_g1	TRINITY_DN20558_c0_g1_i1	.	.	.	.	.	.	.	.	.	.	.	.
TRINITY_DN20593_c0_g1	TRINITY_DN20593_c0_g1_i1	.	.	.	.	.	.	.	.	.	.	.	.
TRINITY_DN20503_c0_g1	TRINITY_DN20503_c0_g1_i1	.	.	.	.	.	.	.	.	.	.	.	.
TRINITY_DN20530_c0_g1	TRINITY_DN20530_c0_g1_i1	.	.	.	.	.	.	.	.	.	.	.	.
TRINITY_DN20538_c0_g1	TRINITY_DN20538_c0_g1_i1	.	.	.	.	.	.	.	.	.	.	.	.
TRINITY_DN20520_c0_g1	TRINITY_DN20520_c0_g1_i1	.	.	.	.	.	.	.	.	.	.	.	.
TRINITY_DN20569_c0_g1	TRINITY_DN20569_c0_g1_i1	.	.	TRINITY_DN20569_c0_g1_i1.p1	2-310[+]	.	.	.	.	.	.	.	.
TRINITY_DN20500_c0_g1	TRINITY_DN20500_c0_g1_i1	GALT_PSEPU^GALT_PSEPU^Q:326-90,H:14-92^30.38%ID^E:9.25e-07^RecName: Full=Gallate transporter;^Bacteria; Proteobacteria; Gammaproteobacteria; Pseudomonadales; Pseudomonadaceae; Pseudomonas	.	TRINITY_DN20500_c0_g1_i1.p1	3-362[-]	GENK_CORGL^GENK_CORGL^Q:36-113,H:52-129^34.615%ID^E:1.31e-08^RecName: Full=Gentisate transporter;^Bacteria; Actinobacteria; Corynebacteriales; Corynebacteriaceae; Corynebacterium	PF13347.5^MFS_2^MFS/sugar transport protein^5-118^E:3.4e-08`PF00083.23^Sugar_tr^Sugar (and other) transporter^29-119^E:2.2e-08`PF07690.15^MFS_1^Major Facilitator Superfamily^33-111^E:8.9e-11`PF01306.18^LacY_symp^LacY proton/sugar symporter^49-105^E:9.4e-06	.	ExpAA=64.86^PredHel=3^Topology=i26-48o63-85i92-111o	COG0477^major facilitator Superfamily	KEGG:cgb:cg3353`KEGG:cgl:NCgl2922`KO:K05548	GO:0016021^cellular_component^integral component of membrane`GO:0005886^cellular_component^plasma membrane`GO:0015293^molecular_function^symporter activity	GO:0022857^molecular_function^transmembrane transporter activity`GO:0055085^biological_process^transmembrane transport`GO:0016021^cellular_component^integral component of membrane`GO:0005351^molecular_function^carbohydrate:proton symporter activity`GO:0008643^biological_process^carbohydrate transport`GO:0016020^cellular_component^membrane
TRINITY_DN20573_c0_g1	TRINITY_DN20573_c0_g1_i1	.	.	.	.	.	.	.	.	.	.	.	.
TRINITY_DN77002_c1_g1	TRINITY_DN77002_c1_g1_i1	GLGX_MYCTU^GLGX_MYCTU^Q:2-262,H:420-510^56.044%ID^E:2.4e-27^RecName: Full=Glycogen operon protein GlgX homolog;^Bacteria; Actinobacteria; Corynebacteriales; Mycobacteriaceae; Mycobacterium; Mycobacterium tuberculosis complex	.	.	.	.	.	.	.	COG1523^Glycogen debranching enzyme	KEGG:mtu:Rv1564c`KO:K01214	GO:0004133^molecular_function^glycogen debranching enzyme activity`GO:0004553^molecular_function^hydrolase activity, hydrolyzing O-glycosyl compounds`GO:0005980^biological_process^glycogen catabolic process	.
TRINITY_DN77083_c0_g1	TRINITY_DN77083_c0_g1_i1	DMDC_RUEPO^DMDC_RUEPO^Q:2-253,H:207-294^54.545%ID^E:4.03e-27^RecName: Full=3-methylmercaptopropionyl-CoA dehydrogenase;^Bacteria; Proteobacteria; Alphaproteobacteria; Rhodobacterales; Rhodobacteraceae; Ruegeria	.	.	.	.	.	.	.	COG1960^acyl-CoA dehydrogenase	KEGG:sil:SPO3804`KO:K20035	GO:0050660^molecular_function^flavin adenine dinucleotide binding`GO:0052890^molecular_function^oxidoreductase activity, acting on the CH-CH group of donors, with a flavin as acceptor	.
TRINITY_DN77015_c0_g1	TRINITY_DN77015_c0_g1_i1	.	.	.	.	.	.	.	.	.	.	.	.
TRINITY_DN77053_c0_g1	TRINITY_DN77053_c0_g1_i1	PAPP1_HUMAN^PAPP1_HUMAN^Q:1-225,H:970-1043^64%ID^E:4.23e-27^RecName: Full=Pappalysin-1;^Eukaryota; Metazoa; Chordata; Craniata; Vertebrata; Euteleostomi; Mammalia; Eutheria; Euarchontoglires; Primates; Haplorrhini; Catarrhini; Hominidae; Homo	.	.	.	.	.	.	.	ENOG410YRGU^pregnancy-associated plasma protein A, pappalysin 1	KEGG:hsa:5069`KO:K07762	GO:0005576^cellular_component^extracellular region`GO:0005615^cellular_component^extracellular space`GO:0004222^molecular_function^metalloendopeptidase activity`GO:0008237^molecular_function^metallopeptidase activity`GO:0008270^molecular_function^zinc ion binding`GO:0044267^biological_process^cellular protein metabolic process`GO:0007565^biological_process^female pregnancy`GO:0032354^biological_p…	.
TRINITY_DN77089_c0_g1	TRINITY_DN77089_c0_g1_i1	.	.	.	.	.	.	.	.	.	.	.	.
TRINITY_DN77077_c0_g1	TRINITY_DN77077_c0_g1_i1	.	.	.	.	.	.	.	.	.	.	.	.
TRINITY_DN77022_c0_g1	TRINITY_DN77022_c0_g1_i1	.	.	.	.	.	.	.	.	.	.	.	.
TRINITY_DN77046_c0_g1	TRINITY_DN77046_c0_g1_i1	.	.	.	.	.	.	.	.	.	.	.	.
TRINITY_DN77026_c0_g1	TRINITY_DN77026_c0_g1_i1	NANO1_XENLA^NANO1_XENLA^Q:41-202,H:56-109^64.815%ID^E:4.03e-20^RecName: Full=Nanos homolog 1;^Eukaryota; Metazoa; Chordata; Craniata; Vertebrata; Euteleostomi; Amphibia; Batrachia; Anura; Pipoidea; Pipidae; Xenopodinae; Xenopus; Xenopus	.	.	.	.	.	.	.	.	KEGG:xla:397875`KO:K18741	GO:0005737^cellular_component^cytoplasm`GO:0060293^cellular_component^germ plasm`GO:0048471^cellular_component^perinuclear region of cytoplasm`GO:0003723^molecular_function^RNA binding`GO:0030371^molecular_function^translation repressor activity`GO:0008270^molecular_function^zinc ion binding`GO:0007281^biological_process^germ cell development`GO:0008354^biological_process^germ cell migration	.
TRINITY_DN77079_c0_g1	TRINITY_DN77079_c0_g1_i1	.	.	.	.	.	.	.	.	.	.	.	.
TRINITY_DN57705_c0_g1	TRINITY_DN57705_c0_g1_i1	.	.	.	.	.	.	.	.	.	.	.	.
TRINITY_DN57748_c0_g1	TRINITY_DN57748_c0_g1_i1	LCTL_HUMAN^LCTL_HUMAN^Q:1-837,H:283-561^71.326%ID^E:7.47e-152^RecName: Full=Lactase-like protein;^Eukaryota; Metazoa; Chordata; Craniata; Vertebrata; Euteleostomi; Mammalia; Eutheria; Euarchontoglires; Primates; Haplorrhini; Catarrhini; Hominidae; Homo	.	TRINITY_DN57748_c0_g1_i1.p1	1-858[+]	LCTL_HUMAN^LCTL_HUMAN^Q:1-282,H:283-564^71.631%ID^E:7.14e-157^RecName: Full=Lactase-like protein;^Eukaryota; Metazoa; Chordata; Craniata; Vertebrata; Euteleostomi; Mammalia; Eutheria; Euarchontoglires; Primates; Haplorrhini; Catarrhini; Hominidae; Homo	PF00232.17^Glyco_hydro_1^Glycosyl hydrolase family 1^2-221^E:7.3e-63	.	ExpAA=22.47^PredHel=1^Topology=o259-281i	COG2723^beta-glucosidase	KEGG:hsa:197021	GO:0005903^cellular_component^brush border`GO:0005783^cellular_component^endoplasmic reticulum`GO:0005789^cellular_component^endoplasmic reticulum membrane`GO:0016021^cellular_component^integral component of membrane`GO:0008422^molecular_function^beta-glucosidase activity`GO:0005975^biological_process^carbohydrate metabolic process`GO:1901657^biological_process^glycosyl compound metabolic process	GO:0004553^molecular_function^hydrolase activity, hydrolyzing O-glycosyl compounds`GO:0005975^biological_process^carbohydrate metabolic process
TRINITY_DN57730_c0_g1	TRINITY_DN57730_c0_g1_i1	.	.	.	.	.	.	.	.	.	.	.	.
TRINITY_DN57799_c0_g1	TRINITY_DN57799_c0_g1_i1	.	.	.	.	.	.	.	.	.	.	.	.
TRINITY_DN57767_c0_g1	TRINITY_DN57767_c0_g1_i1	.	.	.	.	.	.	.	.	.	.	.	.
TRINITY_DN57780_c0_g1	TRINITY_DN57780_c0_g1_i1	.	.	.	.	.	.	.	.	.	.	.	.
TRINITY_DN57798_c0_g1	TRINITY_DN57798_c0_g1_i1	.	.	.	.	.	.	.	.	.	.	.	.
TRINITY_DN57726_c0_g1	TRINITY_DN57726_c0_g1_i1	.	.	.	.	.	.	.	.	.	.	.	.
TRINITY_DN57729_c0_g1	TRINITY_DN57729_c0_g1_i1	DNAK_RALSO^DNAK_RALSO^Q:3-248,H:121-202^97.561%ID^E:4.12e-48^RecName: Full=Chaperone protein DnaK;^Bacteria; Proteobacteria; Betaproteobacteria; Burkholderiales; Burkholderiaceae; Ralstonia	.	.	.	.	.	.	.	COG0443^Heat shock protein	KEGG:rso:RSc2635`KO:K04043	GO:0005524^molecular_function^ATP binding`GO:0051082^molecular_function^unfolded protein binding`GO:0006457^biological_process^protein folding	.
TRINITY_DN30105_c0_g1	TRINITY_DN30105_c0_g1_i1	.	.	.	.	.	.	.	.	.	.	.	.
TRINITY_DN30121_c0_g1	TRINITY_DN30121_c0_g1_i1	BARH1_HUMAN^BARH1_HUMAN^Q:1-252,H:223-305^88.095%ID^E:4.42e-45^RecName: Full=BarH-like 1 homeobox protein;^Eukaryota; Metazoa; Chordata; Craniata; Vertebrata; Euteleostomi; Mammalia; Eutheria; Euarchontoglires; Primates; Haplorrhini; Catarrhini; Hominidae; Homo	.	TRINITY_DN30121_c0_g1_i1.p3	1-327[+]	BARH1_HUMAN^BARH1_HUMAN^Q:1-84,H:223-305^88.095%ID^E:2.19e-45^RecName: Full=BarH-like 1 homeobox protein;^Eukaryota; Metazoa; Chordata; Craniata; Vertebrata; Euteleostomi; Mammalia; Eutheria; Euarchontoglires; Primates; Haplorrhini; Catarrhini; Hominidae; Homo	.	.	.	ENOG411188D^homeobox	KEGG:hsa:56751`KO:K09360	GO:0005634^cellular_component^nucleus`GO:0000977^molecular_function^RNA polymerase II regulatory region sequence-specific DNA binding`GO:0001077^molecular_function^transcriptional activator activity, RNA polymerase II proximal promoter sequence-specific DNA binding`GO:0001228^molecular_function^transcriptional activator activity, RNA polymerase II transcription regulatory region sequence-specific…	.
TRINITY_DN30118_c0_g1	TRINITY_DN30118_c0_g1_i1	.	.	.	.	.	.	.	.	.	.	.	.
TRINITY_DN30104_c0_g1	TRINITY_DN30104_c0_g1_i1	.	.	.	.	.	.	.	.	.	.	.	.
TRINITY_DN30150_c0_g1	TRINITY_DN30150_c0_g1_i1	.	.	.	.	.	.	.	.	.	.	.	.
TRINITY_DN30162_c0_g1	TRINITY_DN30162_c0_g1_i1	.	.	.	.	.	.	.	.	.	.	.	.
TRINITY_DN30158_c0_g1	TRINITY_DN30158_c0_g1_i1	.	.	.	.	.	.	.	.	.	.	.	.
TRINITY_DN30189_c0_g1	TRINITY_DN30189_c0_g1_i1	.	.	.	.	.	.	.	.	.	.	.	.
TRINITY_DN30152_c0_g1	TRINITY_DN30152_c0_g1_i1	.	.	.	.	.	.	.	.	.	.	.	.
TRINITY_DN30116_c0_g1	TRINITY_DN30116_c0_g1_i1	.	.	.	.	.	.	.	.	.	.	.	.
TRINITY_DN30123_c0_g1	TRINITY_DN30123_c0_g1_i1	.	.	.	.	.	.	.	.	.	.	.	.
TRINITY_DN30138_c0_g1	TRINITY_DN30138_c0_g1_i1	ST6B1_PANTR^ST6B1_PANTR^Q:1-204,H:125-193^60.87%ID^E:1.65e-21^RecName: Full=Sulfotransferase 6B1;^Eukaryota; Metazoa; Chordata; Craniata; Vertebrata; Euteleostomi; Mammalia; Eutheria; Euarchontoglires; Primates; Haplorrhini; Catarrhini; Hominidae; Pan	.	.	.	.	.	.	.	ENOG4111H56^Sulfotransferase	.	GO:0005737^cellular_component^cytoplasm`GO:0008146^molecular_function^sulfotransferase activity	.
TRINITY_DN30167_c0_g1	TRINITY_DN30167_c0_g1_i1	.	.	.	.	.	.	.	.	.	.	.	.
TRINITY_DN30146_c0_g1	TRINITY_DN30146_c0_g1_i1	CHUR_DANRE^CHUR_DANRE^Q:3-182,H:53-112^80%ID^E:2.21e-33^RecName: Full=Protein Churchill;^Eukaryota; Metazoa; Chordata; Craniata; Vertebrata; Euteleostomi; Actinopterygii; Neopterygii; Teleostei; Ostariophysi; Cypriniformes; Cyprinidae; Danio	.	.	.	.	.	.	.	ENOG411208Z^churchill domain containing 1	KEGG:dre:492508	GO:0008270^molecular_function^zinc ion binding`GO:0042074^biological_process^cell migration involved in gastrulation`GO:0090243^biological_process^fibroblast growth factor receptor signaling pathway involved in somitogenesis`GO:0030336^biological_process^negative regulation of cell migration`GO:0040037^biological_process^negative regulation of fibroblast growth factor receptor signaling pathway`G…	.
TRINITY_DN30110_c0_g1	TRINITY_DN30110_c0_g1_i1	.	.	.	.	.	.	.	.	.	.	.	.
TRINITY_DN90477_c0_g1	TRINITY_DN90477_c0_g1_i1	.	.	.	.	.	.	.	.	.	.	.	.
TRINITY_DN90426_c0_g1	TRINITY_DN90426_c0_g1_i1	.	.	.	.	.	.	.	.	.	.	.	.
TRINITY_DN90443_c0_g1	TRINITY_DN90443_c0_g1_i2	YJV3_YEAST^YJV3_YEAST^Q:416-90,H:90-198^37.615%ID^E:2.61e-17^RecName: Full=Uncharacterized protein YJL213W;^Eukaryota; Fungi; Dikarya; Ascomycota; Saccharomycotina; Saccharomycetes; Saccharomycetales; Saccharomycetaceae; Saccharomyces	.	TRINITY_DN90443_c0_g1_i2.p2	3-449[-]	YJV3_YEAST^YJV3_YEAST^Q:12-120,H:90-198^37.615%ID^E:2.35e-17^RecName: Full=Uncharacterized protein YJL213W;^Eukaryota; Fungi; Dikarya; Ascomycota; Saccharomycotina; Saccharomycetes; Saccharomycetales; Saccharomycetaceae; Saccharomyces	PF01979.19^Amidohydro_1^Amidohydrolase family^15-118^E:9e-16	.	.	.	KEGG:sce:YJL213W	GO:0016810^molecular_function^hydrolase activity, acting on carbon-nitrogen (but not peptide) bonds`GO:1901575^biological_process^organic substance catabolic process	GO:0016787^molecular_function^hydrolase activity
TRINITY_DN90497_c0_g1	TRINITY_DN90497_c0_g1_i1	LORF1_HUMAN^LORF1_HUMAN^Q:95-235,H:137-183^85.106%ID^E:5.32e-21^RecName: Full=LINE-1 retrotransposable element ORF1 protein;^Eukaryota; Metazoa; Chordata; Craniata; Vertebrata; Euteleostomi; Mammalia; Eutheria; Euarchontoglires; Primates; Haplorrhini; Catarrhini; Hominidae; Homo	.	.	.	.	.	.	.	.	.	GO:0005737^cellular_component^cytoplasm`GO:0010494^cellular_component^cytoplasmic stress granule`GO:0030529^cellular_component^intracellular ribonucleoprotein complex`GO:0005730^cellular_component^nucleolus`GO:0042802^molecular_function^identical protein binding`GO:0000166^molecular_function^nucleotide binding`GO:0003697^molecular_function^single-stranded DNA binding`GO:0003727^molecular_function…	.
TRINITY_DN90453_c0_g1	TRINITY_DN90453_c0_g1_i1	.	.	.	.	.	.	.	.	.	.	.	.
TRINITY_DN90415_c0_g1	TRINITY_DN90415_c0_g1_i1	.	.	.	.	.	.	.	.	.	.	.	.
TRINITY_DN90448_c0_g1	TRINITY_DN90448_c0_g1_i1	.	.	.	.	.	.	.	.	.	.	.	.
TRINITY_DN90433_c0_g1	TRINITY_DN90433_c0_g1_i1	.	.	TRINITY_DN90433_c0_g1_i1.p1	3-542[+]	.	.	.	.	.	.	.	.
TRINITY_DN90404_c0_g1	TRINITY_DN90404_c0_g1_i1	.	.	.	.	.	.	.	.	.	.	.	.
TRINITY_DN90468_c1_g1	TRINITY_DN90468_c1_g1_i1	.	.	.	.	.	.	.	.	.	.	.	.
TRINITY_DN90444_c0_g1	TRINITY_DN90444_c0_g1_i1	.	.	TRINITY_DN90444_c0_g1_i1.p1	47-406[+]	.	.	.	.	.	.	.	.
TRINITY_DN90442_c0_g1	TRINITY_DN90442_c0_g1_i1	TRI58_HUMAN^TRI58_HUMAN^Q:627-1058,H:214-351^29.167%ID^E:2.93e-13^RecName: Full=E3 ubiquitin-protein ligase TRIM58;^Eukaryota; Metazoa; Chordata; Craniata; Vertebrata; Euteleostomi; Mammalia; Eutheria; Euarchontoglires; Primates; Haplorrhini; Catarrhini; Hominidae; Homo	.	TRINITY_DN90442_c0_g1_i1.p1	125-637[+]	.	.	.	.	.	.	.	.
TRINITY_DN90410_c0_g1	TRINITY_DN90410_c0_g1_i1	TEN2_CHICK^TEN2_CHICK^Q:1-456,H:589-740^81.579%ID^E:1.11e-84^RecName: Full=Teneurin-2;^Eukaryota; Metazoa; Chordata; Craniata; Vertebrata; Euteleostomi; Archelosauria; Archosauria; Dinosauria; Saurischia; Theropoda; Coelurosauria; Aves; Neognathae; Galloanserae; Galliformes; Phasianidae; Phasianinae; Gallus`TEN2_CHICK^TEN2_CHICK^Q:58-456,H:705-844^40.278%ID^E:3.38e-17^RecName: Full=Teneurin-2;^Eu…	.	TRINITY_DN90410_c0_g1_i1.p1	1-456[+]	TEN2_CHICK^TEN2_CHICK^Q:1-152,H:589-740^81.579%ID^E:1e-84^RecName: Full=Teneurin-2;^Eukaryota; Metazoa; Chordata; Craniata; Vertebrata; Euteleostomi; Archelosauria; Archosauria; Dinosauria; Saurischia; Theropoda; Coelurosauria; Aves; Neognathae; Galloanserae; Galliformes; Phasianidae; Phasianinae; Gallus`TEN2_CHICK^TEN2_CHICK^Q:20-152,H:705-844^40.278%ID^E:3.04e-17^RecName: Full=Teneurin-2;^Eukar…	PF07974.12^EGF_2^EGF-like domain^16-42^E:8.6e-05`PF07974.12^EGF_2^EGF-like domain^114-139^E:3.9e-07`PF12661.6^hEGF^Human growth factor-like EGF^117-134^E:0.00013	.	.	ENOG410XQQD^Teneurin transmembrane protein	KEGG:gga:373854	GO:0030054^cellular_component^cell junction`GO:0005911^cellular_component^cell-cell junction`GO:0030425^cellular_component^dendrite`GO:0043197^cellular_component^dendritic spine`GO:0005783^cellular_component^endoplasmic reticulum`GO:0030175^cellular_component^filopodium`GO:0005794^cellular_component^Golgi apparatus`GO:0030426^cellular_component^growth cone`GO:0005887^cellular_component^integral c…	.
TRINITY_DN90420_c0_g1	TRINITY_DN90420_c0_g1_i1	.	.	.	.	.	.	.	.	.	.	.	.
TRINITY_DN90416_c0_g1	TRINITY_DN90416_c0_g1_i1	YXJC_BACSU^YXJC_BACSU^Q:211-50,H:419-472^85.185%ID^E:7.06e-23^RecName: Full=Uncharacterized transporter YxjC;^Bacteria; Firmicutes; Bacilli; Bacillales; Bacillaceae; Bacillus	.	.	.	.	.	.	.	COG2610^Gluconate	KEGG:bsu:BSU39000	GO:0005887^cellular_component^integral component of plasma membrane`GO:0005215^molecular_function^transporter activity`GO:0055085^biological_process^transmembrane transport	.
TRINITY_DN90491_c0_g1	TRINITY_DN90491_c0_g1_i1	.	.	.	.	.	.	.	.	.	.	.	.
TRINITY_DN90450_c0_g1	TRINITY_DN90450_c0_g1_i1	CXA5_CHICK^CXA5_CHICK^Q:100-894,H:143-369^37.455%ID^E:1.72e-34^RecName: Full=Gap junction alpha-5 protein;^Eukaryota; Metazoa; Chordata; Craniata; Vertebrata; Euteleostomi; Archelosauria; Archosauria; Dinosauria; Saurischia; Theropoda; Coelurosauria; Aves; Neognathae; Galloanserae; Galliformes; Phasianidae; Phasianinae; Gallus	.	TRINITY_DN90450_c0_g1_i1.p1	1-897[+]	CXA5_CANLF^CXA5_CANLF^Q:6-298,H:112-358^39.59%ID^E:2.82e-52^RecName: Full=Gap junction alpha-5 protein;^Eukaryota; Metazoa; Chordata; Craniata; Vertebrata; Euteleostomi; Mammalia; Eutheria; Laurasiatheria; Carnivora; Caniformia; Canidae; Canis	PF00029.18^Connexin^Connexin^20-127^E:5e-36`PF16791.4^Connexin40_C^Connexin 40 C-terminal domain^173-298^E:4.8e-26	.	ExpAA=45.96^PredHel=2^Topology=i49-71o103-125i	ENOG410ZC96^One gap junction consists of a cluster of closely packed pairs of transmembrane channels, the connexons, through which materials of low MW diffuse from one cell to a neighboring cell	KEGG:cfa:483155`KO:K07614	GO:0005922^cellular_component^connexin complex`GO:0005887^cellular_component^integral component of plasma membrane`GO:0014704^cellular_component^intercalated disc`GO:0086076^molecular_function^gap junction channel activity involved in atrial cardiac muscle cell-AV node cell electrical coupling`GO:0086077^molecular_function^gap junction channel activity involved in AV node cell-bundle of His cell …	.
TRINITY_DN90492_c0_g1	TRINITY_DN90492_c0_g1_i1	RBPJL_HUMAN^RBPJL_HUMAN^Q:2-931,H:206-517^65.605%ID^E:2.2e-145^RecName: Full=Recombining binding protein suppressor of hairless-like protein;^Eukaryota; Metazoa; Chordata; Craniata; Vertebrata; Euteleostomi; Mammalia; Eutheria; Euarchontoglires; Primates; Haplorrhini; Catarrhini; Hominidae; Homo	.	TRINITY_DN90492_c0_g1_i1.p1	2-934[+]	RBPJL_HUMAN^RBPJL_HUMAN^Q:1-310,H:206-517^66.667%ID^E:2.85e-150^RecName: Full=Recombining binding protein suppressor of hairless-like protein;^Eukaryota; Metazoa; Chordata; Craniata; Vertebrata; Euteleostomi; Mammalia; Eutheria; Euarchontoglires; Primates; Haplorrhini; Catarrhini; Hominidae; Homo	PF09270.9^BTD^Beta-trefoil DNA-binding domain^2-151^E:5.5e-70	.	.	ENOG410XV7K^recombination signal binding protein for immunoglobulin kappa J	KEGG:hsa:11317`KO:K06053	GO:0005634^cellular_component^nucleus`GO:0005667^cellular_component^transcription factor complex`GO:0003682^molecular_function^chromatin binding`GO:0003700^molecular_function^DNA binding transcription factor activity`GO:0000978^molecular_function^RNA polymerase II proximal promoter sequence-specific DNA binding`GO:0000982^molecular_function^transcription factor activity, RNA polymerase II proxima…	GO:0000978^molecular_function^RNA polymerase II proximal promoter sequence-specific DNA binding`GO:0000982^molecular_function^transcription factor activity, RNA polymerase II proximal promoter sequence-specific DNA binding`GO:0006355^biological_process^regulation of transcription, DNA-templated
TRINITY_DN90482_c0_g1	TRINITY_DN90482_c0_g1_i1	.	.	.	.	.	.	.	.	.	.	.	.
TRINITY_DN90484_c0_g1	TRINITY_DN90484_c0_g1_i1	.	.	.	.	.	.	.	.	.	.	.	.
TRINITY_DN90464_c0_g1	TRINITY_DN90464_c0_g1_i1	.	.	.	.	.	.	.	.	.	.	.	.
TRINITY_DN90423_c0_g1	TRINITY_DN90423_c0_g1_i1	NINL_HUMAN^NINL_HUMAN^Q:4-546,H:12-185^51.381%ID^E:1.09e-42^RecName: Full=Ninein-like protein;^Eukaryota; Metazoa; Chordata; Craniata; Vertebrata; Euteleostomi; Mammalia; Eutheria; Euarchontoglires; Primates; Haplorrhini; Catarrhini; Hominidae; Homo	.	TRINITY_DN90423_c0_g1_i1.p1	1-570[+]	NINL_HUMAN^NINL_HUMAN^Q:2-182,H:12-185^51.381%ID^E:9.85e-43^RecName: Full=Ninein-like protein;^Eukaryota; Metazoa; Chordata; Craniata; Vertebrata; Euteleostomi; Mammalia; Eutheria; Euarchontoglires; Primates; Haplorrhini; Catarrhini; Hominidae; Homo	.	.	.	ENOG41128SZ^ninein-like	KEGG:hsa:22981`KO:K16477	GO:0005829^cellular_component^cytosol`GO:0045171^cellular_component^intercellular bridge`GO:0005874^cellular_component^microtubule`GO:0005815^cellular_component^microtubule organizing center`GO:0005509^molecular_function^calcium ion binding`GO:0097711^biological_process^ciliary basal body-plasma membrane docking`GO:0000086^biological_process^G2/M transition of mitotic cell cycle`GO:0010389^biolog…	.
TRINITY_DN90429_c0_g1	TRINITY_DN90429_c0_g1_i1	.	.	.	.	.	.	.	.	.	.	.	.
TRINITY_DN90469_c0_g2	TRINITY_DN90469_c0_g2_i1	.	.	.	.	.	.	.	.	.	.	.	.
TRINITY_DN90403_c0_g1	TRINITY_DN90403_c0_g1_i1	.	.	.	.	.	.	.	.	.	.	.	.
TRINITY_DN90400_c0_g1	TRINITY_DN90400_c0_g1_i1	.	.	TRINITY_DN90400_c0_g1_i1.p1	1-681[+]	.	.	.	.	.	.	.	.
TRINITY_DN90436_c0_g1	TRINITY_DN90436_c0_g1_i1	.	.	.	.	.	.	.	.	.	.	.	.
TRINITY_DN90495_c0_g1	TRINITY_DN90495_c0_g1_i1	.	.	.	.	.	.	.	.	.	.	.	.
TRINITY_DN90402_c0_g1	TRINITY_DN90402_c0_g1_i1	.	.	.	.	.	.	.	.	.	.	.	.
TRINITY_DN90422_c0_g1	TRINITY_DN90422_c0_g1_i1	.	.	TRINITY_DN90422_c0_g1_i1.p1	356-1255[+]	.	.	.	.	.	.	.	.
TRINITY_DN90408_c0_g1	TRINITY_DN90408_c0_g1_i1	.	.	TRINITY_DN90408_c0_g1_i1.p1	1-300[+]	.	.	.	.	.	.	.	.
TRINITY_DN90439_c0_g1	TRINITY_DN90439_c0_g1_i1	.	.	.	.	.	.	.	.	.	.	.	.
TRINITY_DN90455_c0_g2	TRINITY_DN90455_c0_g2_i1	.	.	.	.	.	.	.	.	.	.	.	.
TRINITY_DN90440_c0_g2	TRINITY_DN90440_c0_g2_i1	.	.	.	.	.	.	.	.	.	.	.	.
TRINITY_DN90427_c0_g1	TRINITY_DN90427_c0_g1_i1	.	.	TRINITY_DN90427_c0_g1_i1.p2	11-373[-]	.	.	.	.	.	.	.	.
TRINITY_DN90435_c0_g1	TRINITY_DN90435_c0_g1_i1	.	.	.	.	.	.	.	.	.	.	.	.
TRINITY_DN90498_c0_g1	TRINITY_DN90498_c0_g1_i1	.	.	TRINITY_DN90498_c0_g1_i1.p2	3-416[+]	.	.	.	.	.	.	.	.
TRINITY_DN90407_c0_g1	TRINITY_DN90407_c0_g1_i1	ATF4_MOUSE^ATF4_MOUSE^Q:59-250,H:283-346^70.312%ID^E:2.22e-20^RecName: Full=Cyclic AMP-dependent transcription factor ATF-4;^Eukaryota; Metazoa; Chordata; Craniata; Vertebrata; Euteleostomi; Mammalia; Eutheria; Euarchontoglires; Glires; Rodentia; Myomorpha; Muroidea; Muridae; Murinae; Mus; Mus	.	.	.	.	.	.	.	ENOG4111ZXT^Activating transcription factor	KEGG:mmu:11911`KO:K04374	GO:1990590^cellular_component^ATF1-ATF4 transcription factor complex`GO:1990589^cellular_component^ATF4-CREB1 transcription factor complex`GO:0005813^cellular_component^centrosome`GO:1990617^cellular_component^CHOP-ATF4 complex`GO:0005737^cellular_component^cytoplasm`GO:0032590^cellular_component^dendrite membrane`GO:1990037^cellular_component^Lewy body core`GO:0043005^cellular_component^neuron p…	.
TRINITY_DN90401_c0_g1	TRINITY_DN90401_c0_g1_i1	.	.	.	.	.	.	.	.	.	.	.	.
TRINITY_DN90406_c0_g1	TRINITY_DN90406_c0_g1_i1	.	.	.	.	.	.	.	.	.	.	.	.
TRINITY_DN90424_c0_g1	TRINITY_DN90424_c0_g1_i1	.	.	.	.	.	.	.	.	.	.	.	.
TRINITY_DN90488_c0_g1	TRINITY_DN90488_c0_g1_i1	.	.	.	.	.	.	.	.	.	.	.	.
TRINITY_DN90446_c0_g1	TRINITY_DN90446_c0_g1_i1	SEM7A_MOUSE^SEM7A_MOUSE^Q:3-686,H:431-651^27.468%ID^E:1.61e-18^RecName: Full=Semaphorin-7A;^Eukaryota; Metazoa; Chordata; Craniata; Vertebrata; Euteleostomi; Mammalia; Eutheria; Euarchontoglires; Glires; Rodentia; Myomorpha; Muroidea; Muridae; Murinae; Mus; Mus	.	TRINITY_DN90446_c0_g1_i1.p1	3-692[+]	SEM7A_HUMAN^SEM7A_HUMAN^Q:1-228,H:433-653^28.755%ID^E:1.67e-20^RecName: Full=Semaphorin-7A;^Eukaryota; Metazoa; Chordata; Craniata; Vertebrata; Euteleostomi; Mammalia; Eutheria; Euarchontoglires; Primates; Haplorrhini; Catarrhini; Hominidae; Homo	PF01437.24^PSI^Plexin repeat^56-95^E:4.8e-08	.	.	ENOG410XQZC^Sema domain, immunoglobulin domain (Ig), transmembrane domain (TM) and short cytoplasmic domain, (Semaphorin)	KEGG:hsa:8482`KO:K06529	GO:0031225^cellular_component^anchored component of membrane`GO:0009897^cellular_component^external side of plasma membrane`GO:0016020^cellular_component^membrane`GO:0005886^cellular_component^plasma membrane`GO:0005178^molecular_function^integrin binding`GO:0038191^molecular_function^neuropilin binding`GO:0048675^biological_process^axon extension`GO:0006955^biological_process^immune response`GO:…	.
TRINITY_DN19520_c0_g1	TRINITY_DN19520_c0_g1_i1	.	.	.	.	.	.	.	.	.	.	.	.
TRINITY_DN19508_c0_g1	TRINITY_DN19508_c0_g1_i1	.	.	.	.	.	.	.	.	.	.	.	.
TRINITY_DN19542_c0_g1	TRINITY_DN19542_c0_g1_i1	PYRG_CLOCE^PYRG_CLOCE^Q:191-15,H:224-282^50.847%ID^E:2.07e-15^RecName: Full=CTP synthase {ECO:0000255|HAMAP-Rule:MF_01227};^Bacteria; Firmicutes; Clostridia; Clostridiales; Ruminococcaceae; Ruminiclostridium	.	.	.	.	.	.	.	COG0504^Catalyzes the ATP-dependent amination of UTP to CTP with either L-glutamine or ammonia as the source of nitrogen (By similarity)	KEGG:cce:Ccel_0291`KO:K01937	GO:0005524^molecular_function^ATP binding`GO:0003883^molecular_function^CTP synthase activity`GO:0046872^molecular_function^metal ion binding`GO:0044210^biological_process^'de novo' CTP biosynthetic process`GO:0006541^biological_process^glutamine metabolic process	.
TRINITY_DN19544_c0_g1	TRINITY_DN19544_c0_g1_i1	.	.	.	.	.	.	.	.	.	.	.	.
TRINITY_DN19549_c0_g1	TRINITY_DN19549_c0_g1_i1	.	.	.	.	.	.	.	.	.	.	.	.
TRINITY_DN19565_c0_g1	TRINITY_DN19565_c0_g1_i1	.	.	.	.	.	.	.	.	.	.	.	.
TRINITY_DN19594_c0_g1	TRINITY_DN19594_c0_g1_i1	SCN3B_MACFA^SCN3B_MACFA^Q:2-274,H:50-141^47.826%ID^E:1.5e-24^RecName: Full=Sodium channel subunit beta-3;^Eukaryota; Metazoa; Chordata; Craniata; Vertebrata; Euteleostomi; Mammalia; Eutheria; Euarchontoglires; Primates; Haplorrhini; Catarrhini; Cercopithecidae; Cercopithecinae; Macaca	.	.	.	.	.	.	.	.	KEGG:mcf:102139038`KO:K04847	GO:0001518^cellular_component^voltage-gated sodium channel complex`GO:0030018^cellular_component^Z disc`GO:0044325^molecular_function^ion channel binding`GO:0017080^molecular_function^sodium channel regulator activity`GO:0005244^molecular_function^voltage-gated ion channel activity`GO:0086006^molecular_function^voltage-gated sodium channel activity involved in cardiac muscle cell action potential…	.
TRINITY_DN19547_c0_g1	TRINITY_DN19547_c0_g1_i1	.	.	.	.	.	.	.	.	.	.	.	.
TRINITY_DN96305_c0_g1	TRINITY_DN96305_c0_g1_i1	.	.	.	.	.	.	.	.	.	.	.	.
TRINITY_DN96351_c0_g1	TRINITY_DN96351_c0_g1_i1	.	.	.	.	.	.	.	.	.	.	.	.
TRINITY_DN96351_c0_g2	TRINITY_DN96351_c0_g2_i1	.	.	.	.	.	.	.	.	.	.	.	.
TRINITY_DN96351_c0_g2	TRINITY_DN96351_c0_g2_i2	.	.	.	.	.	.	.	.	.	.	.	.
TRINITY_DN96354_c0_g1	TRINITY_DN96354_c0_g1_i1	.	.	TRINITY_DN96354_c0_g1_i1.p1	273-722[+]	.	.	.	.	.	.	.	.
TRINITY_DN96343_c0_g1	TRINITY_DN96343_c0_g1_i1	CHSS2_HUMAN^CHSS2_HUMAN^Q:194-1150,H:1-324^50.915%ID^E:8.45e-94^RecName: Full=Chondroitin sulfate synthase 2;^Eukaryota; Metazoa; Chordata; Craniata; Vertebrata; Euteleostomi; Mammalia; Eutheria; Euarchontoglires; Primates; Haplorrhini; Catarrhini; Hominidae; Homo	.	TRINITY_DN96343_c0_g1_i1.p1	194-1150[+]	CHSS2_HUMAN^CHSS2_HUMAN^Q:1-319,H:1-324^50.915%ID^E:8.15e-95^RecName: Full=Chondroitin sulfate synthase 2;^Eukaryota; Metazoa; Chordata; Craniata; Vertebrata; Euteleostomi; Mammalia; Eutheria; Euarchontoglires; Primates; Haplorrhini; Catarrhini; Hominidae; Homo	PF02434.15^Fringe^Fringe-like^187-277^E:1.1e-06`PF05679.15^CHGN^Chondroitin N-acetylgalactosaminyltransferase^257-319^E:4.6e-11	.	.	ENOG410XWZJ^Chondroitin polymerizing factor	KEGG:hsa:79586`KO:K00747	GO:0005829^cellular_component^cytosol`GO:0032580^cellular_component^Golgi cisterna membrane`GO:0000139^cellular_component^Golgi membrane`GO:0016021^cellular_component^integral component of membrane`GO:0005759^cellular_component^mitochondrial matrix`GO:0047238^molecular_function^glucuronosyl-N-acetylgalactosaminyl-proteoglycan 4-beta-N-acetylgalactosaminyltransferase activity`GO:0046872^molecular_…	GO:0016757^molecular_function^transferase activity, transferring glycosyl groups`GO:0016020^cellular_component^membrane`GO:0008376^molecular_function^acetylgalactosaminyltransferase activity`GO:0032580^cellular_component^Golgi cisterna membrane
TRINITY_DN96312_c0_g1	TRINITY_DN96312_c0_g1_i1	GGT7_RAT^GGT7_RAT^Q:1-1416,H:190-661^60.677%ID^E:0^RecName: Full=Glutathione hydrolase 7;^Eukaryota; Metazoa; Chordata; Craniata; Vertebrata; Euteleostomi; Mammalia; Eutheria; Euarchontoglires; Glires; Rodentia; Myomorpha; Muroidea; Muridae; Murinae; Rattus	.	TRINITY_DN96312_c0_g1_i1.p1	202-1434[+]	GGT7_RAT^GGT7_RAT^Q:1-405,H:257-661^59.852%ID^E:2.27e-169^RecName: Full=Glutathione hydrolase 7;^Eukaryota; Metazoa; Chordata; Craniata; Vertebrata; Euteleostomi; Mammalia; Eutheria; Euarchontoglires; Glires; Rodentia; Myomorpha; Muroidea; Muridae; Murinae; Rattus	PF01019.20^G_glu_transpept^Gamma-glutamyltranspeptidase^2-398^E:1.3e-91	.	.	COG0405^gamma-glutamyltransferase activity	KEGG:rno:156275`KO:K00681	GO:0016021^cellular_component^integral component of membrane`GO:0005886^cellular_component^plasma membrane`GO:0036374^molecular_function^glutathione hydrolase activity`GO:0102953^molecular_function^hypoglycin A gamma-glutamyl transpeptidase activity`GO:0006750^biological_process^glutathione biosynthetic process`GO:0006751^biological_process^glutathione catabolic process`GO:1902883^biological_proc…	.
TRINITY_DN96369_c0_g1	TRINITY_DN96369_c0_g1_i1	YRD6_CAEEL^YRD6_CAEEL^Q:321-1169,H:715-1002^39.236%ID^E:1.01e-60^RecName: Full=Uncharacterized protein K02A2.6;^Eukaryota; Metazoa; Ecdysozoa; Nematoda; Chromadorea; Rhabditida; Rhabditoidea; Rhabditidae; Peloderinae; Caenorhabditis	.	TRINITY_DN96369_c0_g1_i1.p1	141-1169[+]	YRD6_CAEEL^YRD6_CAEEL^Q:61-343,H:715-1002^39.236%ID^E:1.26e-61^RecName: Full=Uncharacterized protein K02A2.6;^Eukaryota; Metazoa; Ecdysozoa; Nematoda; Chromadorea; Rhabditida; Rhabditoidea; Rhabditidae; Peloderinae; Caenorhabditis	PF00665.25^rve^Integrase core domain^190-298^E:3.9e-21	.	.	.	.	GO:0003676^molecular_function^nucleic acid binding`GO:0008270^molecular_function^zinc ion binding`GO:0015074^biological_process^DNA integration	GO:0015074^biological_process^DNA integration
TRINITY_DN96379_c0_g1	TRINITY_DN96379_c0_g1_i1	.	.	.	.	.	.	.	.	.	.	.	.
TRINITY_DN96375_c0_g1	TRINITY_DN96375_c0_g1_i1	.	.	.	.	.	.	.	.	.	.	.	.
TRINITY_DN96375_c0_g1	TRINITY_DN96375_c0_g1_i2	.	.	.	.	.	.	.	.	.	.	.	.
TRINITY_DN96375_c0_g1	TRINITY_DN96375_c0_g1_i3	.	.	.	.	.	.	.	.	.	.	.	.
TRINITY_DN96362_c0_g1	TRINITY_DN96362_c0_g1_i1	.	.	.	.	.	.	.	.	.	.	.	.
TRINITY_DN96301_c0_g1	TRINITY_DN96301_c0_g1_i1	.	.	.	.	.	.	.	.	.	.	.	.
TRINITY_DN96360_c0_g1	TRINITY_DN96360_c0_g1_i1	.	.	.	.	.	.	.	.	.	.	.	.
TRINITY_DN96394_c0_g1	TRINITY_DN96394_c0_g1_i1	.	.	.	.	.	.	.	.	.	.	.	.
TRINITY_DN96353_c0_g1	TRINITY_DN96353_c0_g1_i1	FEN1B_DANRE^FEN1B_DANRE^Q:100-1119,H:1-337^64.118%ID^E:6.03e-150^RecName: Full=Probable flap endonuclease 1 homolog;^Eukaryota; Metazoa; Chordata; Craniata; Vertebrata; Euteleostomi; Actinopterygii; Neopterygii; Teleostei; Ostariophysi; Cypriniformes; Cyprinidae; Danio	.	TRINITY_DN96353_c0_g1_i1.p1	100-1155[+]	FEN1B_DANRE^FEN1B_DANRE^Q:1-340,H:1-337^64.118%ID^E:5.17e-158^RecName: Full=Probable flap endonuclease 1 homolog;^Eukaryota; Metazoa; Chordata; Craniata; Vertebrata; Euteleostomi; Actinopterygii; Neopterygii; Teleostei; Ostariophysi; Cypriniformes; Cyprinidae; Danio	PF00752.16^XPG_N^XPG N-terminal domain^1-93^E:4.3e-14`PF00867.17^XPG_I^XPG I-region^120-205^E:9e-27	.	.	COG0258^Structure-specific nuclease with 5'-flap endonuclease and 5'-3' exonuclease activities involved in DNA replication and repair. During DNA replication, cleaves the 5'-overhanging flap structure that is generated by displacement synthesis when DNA polymerase encounters the 5'-end of a downstream Okazaki fragment. It enters the flap from the 5'-end and then tracks to cleave the flap base, le…	KEGG:dre:550274`KO:K04799	GO:0005739^cellular_component^mitochondrion`GO:0005730^cellular_component^nucleolus`GO:0005654^cellular_component^nucleoplasm`GO:0003677^molecular_function^DNA binding`GO:0004519^molecular_function^endonuclease activity`GO:0004527^molecular_function^exonuclease activity`GO:0046872^molecular_function^metal ion binding`GO:0006281^biological_process^DNA repair`GO:0006260^biological_process^DNA repli…	GO:0004518^molecular_function^nuclease activity`GO:0006281^biological_process^DNA repair
TRINITY_DN96389_c0_g1	TRINITY_DN96389_c0_g1_i1	.	.	.	.	.	.	.	.	.	.	.	.
TRINITY_DN96326_c0_g1	TRINITY_DN96326_c0_g1_i1	.	.	TRINITY_DN96326_c0_g1_i1.p1	75-389[+]	.	.	.	.	.	.	.	.
TRINITY_DN96326_c0_g1	TRINITY_DN96326_c0_g1_i2	.	.	.	.	.	.	.	.	.	.	.	.
TRINITY_DN96391_c0_g1	TRINITY_DN96391_c0_g1_i1	.	8s_rRNA^99-213	.	.	.	.	.	.	.	.	.	.
TRINITY_DN96319_c0_g1	TRINITY_DN96319_c0_g1_i1	.	.	.	.	.	.	.	.	.	.	.	.
TRINITY_DN96321_c0_g1	TRINITY_DN96321_c0_g1_i1	.	.	.	.	.	.	.	.	.	.	.	.
TRINITY_DN96338_c0_g1	TRINITY_DN96338_c0_g1_i1	DCLK3_MOUSE^DCLK3_MOUSE^Q:105-410,H:687-788^59.804%ID^E:4.81e-36^RecName: Full=Serine/threonine-protein kinase DCLK3;^Eukaryota; Metazoa; Chordata; Craniata; Vertebrata; Euteleostomi; Mammalia; Eutheria; Euarchontoglires; Glires; Rodentia; Myomorpha; Muroidea; Muridae; Murinae; Mus; Mus	.	TRINITY_DN96338_c0_g1_i1.p1	135-692[+]	DCLK3_MOUSE^DCLK3_MOUSE^Q:2-92,H:698-788^59.341%ID^E:9.91e-32^RecName: Full=Serine/threonine-protein kinase DCLK3;^Eukaryota; Metazoa; Chordata; Craniata; Vertebrata; Euteleostomi; Mammalia; Eutheria; Euarchontoglires; Glires; Rodentia; Myomorpha; Muroidea; Muridae; Murinae; Mus; Mus	PF00069.24^Pkinase^Protein kinase domain^1-75^E:1.4e-12	.	.	ENOG410YA63^doublecortin-like kinase	KEGG:mmu:245038`KO:K17530	GO:0005737^cellular_component^cytoplasm`GO:0005634^cellular_component^nucleus`GO:0005524^molecular_function^ATP binding`GO:0004672^molecular_function^protein kinase activity`GO:0004674^molecular_function^protein serine/threonine kinase activity`GO:0035556^biological_process^intracellular signal transduction`GO:1900181^biological_process^negative regulation of protein localization to nucleus`GO:00…	GO:0004672^molecular_function^protein kinase activity`GO:0005524^molecular_function^ATP binding`GO:0006468^biological_process^protein phosphorylation
TRINITY_DN96338_c0_g1	TRINITY_DN96338_c0_g1_i2	DCLK3_MOUSE^DCLK3_MOUSE^Q:776-1681,H:481-788^53.247%ID^E:1.94e-110^RecName: Full=Serine/threonine-protein kinase DCLK3;^Eukaryota; Metazoa; Chordata; Craniata; Vertebrata; Euteleostomi; Mammalia; Eutheria; Euarchontoglires; Glires; Rodentia; Myomorpha; Muroidea; Muridae; Murinae; Mus; Mus`DCLK3_MOUSE^DCLK3_MOUSE^Q:2-301,H:93-191^54%ID^E:1.19e-25^RecName: Full=Serine/threonine-protein kinase DCLK3…	.	TRINITY_DN96338_c0_g1_i2.p1	2-1963[+]	DCLK3_MOUSE^DCLK3_MOUSE^Q:259-560,H:481-788^53.247%ID^E:2.53e-111^RecName: Full=Serine/threonine-protein kinase DCLK3;^Eukaryota; Metazoa; Chordata; Craniata; Vertebrata; Euteleostomi; Mammalia; Eutheria; Euarchontoglires; Glires; Rodentia; Myomorpha; Muroidea; Muridae; Murinae; Mus; Mus`DCLK3_MOUSE^DCLK3_MOUSE^Q:1-100,H:93-191^54%ID^E:7.61e-26^RecName: Full=Serine/threonine-protein kinase DCLK3;…	PF03607.16^DCX^Doublecortin^24-84^E:1.6e-08`PF00069.24^Pkinase^Protein kinase domain^287-543^E:2.3e-71`PF07714.16^Pkinase_Tyr^Protein tyrosine kinase^289-536^E:1.3e-30	.	.	ENOG410YA63^doublecortin-like kinase	KEGG:mmu:245038`KO:K17530	GO:0005737^cellular_component^cytoplasm`GO:0005634^cellular_component^nucleus`GO:0005524^molecular_function^ATP binding`GO:0004672^molecular_function^protein kinase activity`GO:0004674^molecular_function^protein serine/threonine kinase activity`GO:0035556^biological_process^intracellular signal transduction`GO:1900181^biological_process^negative regulation of protein localization to nucleus`GO:00…	GO:0035556^biological_process^intracellular signal transduction`GO:0004672^molecular_function^protein kinase activity`GO:0005524^molecular_function^ATP binding`GO:0006468^biological_process^protein phosphorylation
TRINITY_DN96350_c0_g1	TRINITY_DN96350_c0_g1_i1	.	.	.	.	.	.	.	.	.	.	.	.
TRINITY_DN96365_c0_g1	TRINITY_DN96365_c0_g1_i1	.	.	.	.	.	.	.	.	.	.	.	.
TRINITY_DN96347_c0_g1	TRINITY_DN96347_c0_g1_i1	TC1DB_XENLA^TC1DB_XENLA^Q:469-870,H:41-176^34.559%ID^E:2.87e-18^RecName: Full=Tctex1 domain-containing protein 1-B;^Eukaryota; Metazoa; Chordata; Craniata; Vertebrata; Euteleostomi; Amphibia; Batrachia; Anura; Pipoidea; Pipidae; Xenopodinae; Xenopus; Xenopus	.	TRINITY_DN96347_c0_g1_i1.p1	205-873[+]	TC1D1_HUMAN^TC1D1_HUMAN^Q:111-222,H:67-179^38.053%ID^E:9.37e-20^RecName: Full=Tctex1 domain-containing protein 1;^Eukaryota; Metazoa; Chordata; Craniata; Vertebrata; Euteleostomi; Mammalia; Eutheria; Euarchontoglires; Primates; Haplorrhini; Catarrhini; Hominidae; Homo	PF03645.12^Tctex-1^Tctex-1 family^126-220^E:1.2e-16	.	.	ENOG4111RVM^Tctex1 domain containing	KEGG:hsa:200132	.	.
TRINITY_DN96302_c0_g1	TRINITY_DN96302_c0_g1_i1	VP13B_HUMAN^VP13B_HUMAN^Q:113-2143,H:1-672^74.412%ID^E:0^RecName: Full=Vacuolar protein sorting-associated protein 13B;^Eukaryota; Metazoa; Chordata; Craniata; Vertebrata; Euteleostomi; Mammalia; Eutheria; Euarchontoglires; Primates; Haplorrhini; Catarrhini; Hominidae; Homo	.	TRINITY_DN96302_c0_g1_i1.p1	113-2152[+]	VP13B_HUMAN^VP13B_HUMAN^Q:1-676,H:1-671^74.521%ID^E:0^RecName: Full=Vacuolar protein sorting-associated protein 13B;^Eukaryota; Metazoa; Chordata; Craniata; Vertebrata; Euteleostomi; Mammalia; Eutheria; Euarchontoglires; Primates; Haplorrhini; Catarrhini; Hominidae; Homo	PF12624.6^Chorein_N^N-terminal region of Chorein or VPS13^2-102^E:8.1e-27	.	.	COG5043^Vacuolar Protein	KEGG:hsa:157680`KO:K19526	GO:0015031^biological_process^protein transport	.
TRINITY_DN96371_c0_g1	TRINITY_DN96371_c0_g1_i1	DYLT1_RAT^DYLT1_RAT^Q:74-412,H:1-113^69.912%ID^E:6.1e-50^RecName: Full=Dynein light chain Tctex-type 1;^Eukaryota; Metazoa; Chordata; Craniata; Vertebrata; Euteleostomi; Mammalia; Eutheria; Euarchontoglires; Glires; Rodentia; Myomorpha; Muroidea; Muridae; Murinae; Rattus	.	TRINITY_DN96371_c0_g1_i1.p1	74-415[+]	DYLT1_RAT^DYLT1_RAT^Q:1-113,H:1-113^69.912%ID^E:1.47e-59^RecName: Full=Dynein light chain Tctex-type 1;^Eukaryota; Metazoa; Chordata; Craniata; Vertebrata; Euteleostomi; Mammalia; Eutheria; Euarchontoglires; Glires; Rodentia; Myomorpha; Muroidea; Muridae; Murinae; Rattus	PF03645.12^Tctex-1^Tctex-1 family^17-111^E:9.1e-30	.	.	ENOG4111NHR^dynein, light chain	KEGG:rno:83462`KO:K10420	GO:0044295^cellular_component^axonal growth cone`GO:0005868^cellular_component^cytoplasmic dynein complex`GO:0005881^cellular_component^cytoplasmic microtubule`GO:0005794^cellular_component^Golgi apparatus`GO:0043657^cellular_component^host cell`GO:0030027^cellular_component^lamellipodium`GO:0005739^cellular_component^mitochondrion`GO:0043025^cellular_component^neuronal cell body`GO:0099503^cellu…	.
TRINITY_DN96363_c0_g1	TRINITY_DN96363_c0_g1_i1	.	.	.	.	.	.	.	.	.	.	.	.
TRINITY_DN96329_c0_g1	TRINITY_DN96329_c0_g1_i1	MYT1_XENLA^MYT1_XENLA^Q:2-130,H:1080-1122^86.047%ID^E:3.25e-17^RecName: Full=Myelin transcription factor 1;^Eukaryota; Metazoa; Chordata; Craniata; Vertebrata; Euteleostomi; Amphibia; Batrachia; Anura; Pipoidea; Pipidae; Xenopodinae; Xenopus; Xenopus	.	.	.	.	.	.	.	.	KEGG:xla:397982	GO:0005634^cellular_component^nucleus`GO:0003677^molecular_function^DNA binding`GO:0003700^molecular_function^DNA binding transcription factor activity`GO:0008270^molecular_function^zinc ion binding`GO:0030154^biological_process^cell differentiation`GO:0007399^biological_process^nervous system development`GO:0006351^biological_process^transcription, DNA-templated	.
TRINITY_DN96322_c0_g1	TRINITY_DN96322_c0_g1_i1	.	.	TRINITY_DN96322_c0_g1_i1.p1	14-409[-]	.	.	.	.	.	.	.	.
TRINITY_DN96322_c0_g2	TRINITY_DN96322_c0_g2_i1	VWC2_MOUSE^VWC2_MOUSE^Q:41-304,H:91-197^54.206%ID^E:3.52e-30^RecName: Full=Brorin;^Eukaryota; Metazoa; Chordata; Craniata; Vertebrata; Euteleostomi; Mammalia; Eutheria; Euarchontoglires; Glires; Rodentia; Myomorpha; Muroidea; Muridae; Murinae; Mus; Mus	.	TRINITY_DN96322_c0_g2_i1.p2	2-304[+]	VWC2_MOUSE^VWC2_MOUSE^Q:14-101,H:91-197^54.206%ID^E:3.17e-30^RecName: Full=Brorin;^Eukaryota; Metazoa; Chordata; Craniata; Vertebrata; Euteleostomi; Mammalia; Eutheria; Euarchontoglires; Glires; Rodentia; Myomorpha; Muroidea; Muridae; Murinae; Mus; Mus	.	.	.	ENOG410YDUI^von Willebrand factor C domain containing 2	KEGG:mmu:319922	GO:0032281^cellular_component^AMPA glutamate receptor complex`GO:0005604^cellular_component^basement membrane`GO:0030054^cellular_component^cell junction`GO:0005615^cellular_component^extracellular space`GO:0005614^cellular_component^interstitial matrix`GO:0005578^cellular_component^proteinaceous extracellular matrix`GO:0045202^cellular_component^synapse`GO:0030514^biological_process^negative reg…	.
TRINITY_DN96384_c0_g1	TRINITY_DN96384_c0_g1_i1	.	.	.	.	.	.	.	.	.	.	.	.
TRINITY_DN96382_c0_g1	TRINITY_DN96382_c0_g1_i1	SPY4_MOUSE^SPY4_MOUSE^Q:60-479,H:143-276^65.714%ID^E:4.31e-47^RecName: Full=Protein sprouty homolog 4;^Eukaryota; Metazoa; Chordata; Craniata; Vertebrata; Euteleostomi; Mammalia; Eutheria; Euarchontoglires; Glires; Rodentia; Myomorpha; Muroidea; Muridae; Murinae; Mus; Mus	.	TRINITY_DN96382_c0_g1_i1.p3	3-563[+]	SPY4_MOUSE^SPY4_MOUSE^Q:20-160,H:143-277^67.376%ID^E:1.07e-58^RecName: Full=Protein sprouty homolog 4;^Eukaryota; Metazoa; Chordata; Craniata; Vertebrata; Euteleostomi; Mammalia; Eutheria; Euarchontoglires; Glires; Rodentia; Myomorpha; Muroidea; Muridae; Murinae; Mus; Mus	PF05210.12^Sprouty^Sprouty protein (Spry)^45-157^E:8.2e-34	.	.	ENOG410ZPNT^sprouty homolog 4 (Drosophila)	KEGG:mmu:24066`KO:K17385	GO:0005737^cellular_component^cytoplasm`GO:0005925^cellular_component^focal adhesion`GO:0016020^cellular_component^membrane`GO:1990830^biological_process^cellular response to leukemia inhibitory factor`GO:0007275^biological_process^multicellular organism development`GO:0070373^biological_process^negative regulation of ERK1 and ERK2 cascade`GO:0043407^biological_process^negative regulation of MAP …	GO:0007275^biological_process^multicellular organism development`GO:0009966^biological_process^regulation of signal transduction`GO:0016020^cellular_component^membrane
TRINITY_DN96368_c0_g1	TRINITY_DN96368_c0_g1_i1	CH60_XANCB^CH60_XANCB^Q:218-3,H:38-109^98.611%ID^E:4.75e-31^RecName: Full=60 kDa chaperonin {ECO:0000255|HAMAP-Rule:MF_00600};^Bacteria; Proteobacteria; Gammaproteobacteria; Xanthomonadales; Xanthomonadaceae; Xanthomonas	.	.	.	.	.	.	.	.	KEGG:xca:xcc-b100_0553`KO:K04077	GO:0005737^cellular_component^cytoplasm`GO:0005524^molecular_function^ATP binding`GO:0042026^biological_process^protein refolding	.
TRINITY_DN96304_c0_g1	TRINITY_DN96304_c0_g1_i1	NUD13_HUMAN^NUD13_HUMAN^Q:363-1346,H:18-345^51.632%ID^E:1.45e-109^RecName: Full=Nucleoside diphosphate-linked moiety X motif 13;^Eukaryota; Metazoa; Chordata; Craniata; Vertebrata; Euteleostomi; Mammalia; Eutheria; Euarchontoglires; Primates; Haplorrhini; Catarrhini; Hominidae; Homo	.	TRINITY_DN96304_c0_g1_i1.p1	315-1364[+]	NUD13_HUMAN^NUD13_HUMAN^Q:20-344,H:21-345^52.096%ID^E:1.36e-119^RecName: Full=Nucleoside diphosphate-linked moiety X motif 13;^Eukaryota; Metazoa; Chordata; Craniata; Vertebrata; Euteleostomi; Mammalia; Eutheria; Euarchontoglires; Primates; Haplorrhini; Catarrhini; Hominidae; Homo	PF09296.10^NUDIX-like^NADH pyrophosphatase-like rudimentary NUDIX domain^46-161^E:1.3e-09`PF09297.10^zf-NADH-PPase^NADH pyrophosphatase zinc ribbon domain^164-194^E:1.2e-05`PF00293.27^NUDIX^NUDIX domain^200-308^E:3.4e-16	.	.	COG2816^NADH pyrophosphatase	KEGG:hsa:25961	GO:0005759^cellular_component^mitochondrial matrix`GO:0046872^molecular_function^metal ion binding`GO:0016462^molecular_function^pyrophosphatase activity`GO:0015949^biological_process^nucleobase-containing small molecule interconversion	GO:0016787^molecular_function^hydrolase activity`GO:0046872^molecular_function^metal ion binding
TRINITY_DN96356_c0_g1	TRINITY_DN96356_c0_g1_i1	RXRAA_DANRE^RXRAA_DANRE^Q:2-700,H:116-349^88.462%ID^E:1.42e-143^RecName: Full=Retinoic acid receptor RXR-alpha-A;^Eukaryota; Metazoa; Chordata; Craniata; Vertebrata; Euteleostomi; Actinopterygii; Neopterygii; Teleostei; Ostariophysi; Cypriniformes; Cyprinidae; Danio	.	TRINITY_DN96356_c0_g1_i1.p1	2-700[+]	RXRAA_DANRE^RXRAA_DANRE^Q:1-233,H:116-349^88.462%ID^E:5.48e-151^RecName: Full=Retinoic acid receptor RXR-alpha-A;^Eukaryota; Metazoa; Chordata; Craniata; Vertebrata; Euteleostomi; Actinopterygii; Neopterygii; Teleostei; Ostariophysi; Cypriniformes; Cyprinidae; Danio	PF00105.17^zf-C4^Zinc finger, C4 type (two domains)^1-55^E:8.4e-23`PF00104.29^Hormone_recep^Ligand-binding domain of nuclear hormone receptor^116-231^E:5.9e-22	.	.	ENOG410XRZC^receptor	.	GO:0005634^cellular_component^nucleus`GO:0003700^molecular_function^DNA binding transcription factor activity`GO:0043565^molecular_function^sequence-specific DNA binding`GO:0003707^molecular_function^steroid hormone receptor activity`GO:0008270^molecular_function^zinc ion binding`GO:0006351^biological_process^transcription, DNA-templated	GO:0003700^molecular_function^DNA binding transcription factor activity`GO:0008270^molecular_function^zinc ion binding`GO:0043565^molecular_function^sequence-specific DNA binding`GO:0006355^biological_process^regulation of transcription, DNA-templated`GO:0005634^cellular_component^nucleus`GO:0043401^biological_process^steroid hormone mediated signaling pathway
TRINITY_DN96373_c0_g1	TRINITY_DN96373_c0_g1_i1	.	.	.	.	.	.	.	.	.	.	.	.
TRINITY_DN96390_c0_g1	TRINITY_DN96390_c0_g1_i1	.	.	.	.	.	.	.	.	.	.	.	.
TRINITY_DN96308_c0_g1	TRINITY_DN96308_c0_g1_i1	.	.	.	.	.	.	.	.	.	.	.	.
TRINITY_DN96315_c0_g1	TRINITY_DN96315_c0_g1_i1	.	.	.	.	.	.	.	.	.	.	.	.
TRINITY_DN96336_c0_g2	TRINITY_DN96336_c0_g2_i1	.	.	.	.	.	.	.	.	.	.	.	.
TRINITY_DN96398_c0_g1	TRINITY_DN96398_c0_g1_i1	IER2_DANRE^IER2_DANRE^Q:227-787,H:1-180^42.328%ID^E:1.43e-25^RecName: Full=Immediate early response gene 2 protein;^Eukaryota; Metazoa; Chordata; Craniata; Vertebrata; Euteleostomi; Actinopterygii; Neopterygii; Teleostei; Ostariophysi; Cypriniformes; Cyprinidae; Danio	.	TRINITY_DN96398_c0_g1_i1.p1	227-790[+]	IER2_DANRE^IER2_DANRE^Q:1-187,H:1-180^42.328%ID^E:5.71e-41^RecName: Full=Immediate early response gene 2 protein;^Eukaryota; Metazoa; Chordata; Craniata; Vertebrata; Euteleostomi; Actinopterygii; Neopterygii; Teleostei; Ostariophysi; Cypriniformes; Cyprinidae; Danio	PF05760.11^IER^Immediate early response protein (IER)^1-149^E:3.9e-23	.	.	.	.	GO:0005737^cellular_component^cytoplasm`GO:0005634^cellular_component^nucleus`GO:0060271^biological_process^cilium assembly`GO:0060026^biological_process^convergent extension`GO:0007368^biological_process^determination of left/right symmetry`GO:0070121^biological_process^Kupffer's vesicle development	.
TRINITY_DN96318_c0_g1	TRINITY_DN96318_c0_g1_i2	.	.	.	.	.	.	.	.	.	.	.	.
TRINITY_DN96366_c0_g1	TRINITY_DN96366_c0_g1_i1	.	.	.	.	.	.	.	.	.	.	.	.
TRINITY_DN96374_c0_g1	TRINITY_DN96374_c0_g1_i1	.	.	.	.	.	.	.	.	.	.	.	.
TRINITY_DN96357_c0_g1	TRINITY_DN96357_c0_g1_i1	.	.	.	.	.	.	.	.	.	.	.	.
TRINITY_DN96357_c0_g2	TRINITY_DN96357_c0_g2_i1	.	.	.	.	.	.	.	.	.	.	.	.
TRINITY_DN96387_c0_g1	TRINITY_DN96387_c0_g1_i1	LRAT_BOVIN^LRAT_BOVIN^Q:133-708,H:40-230^52.083%ID^E:2.11e-63^RecName: Full=Lecithin retinol acyltransferase;^Eukaryota; Metazoa; Chordata; Craniata; Vertebrata; Euteleostomi; Mammalia; Eutheria; Laurasiatheria; Cetartiodactyla; Ruminantia; Pecora; Bovidae; Bovinae; Bos	.	TRINITY_DN96387_c0_g1_i1.p1	28-711[+]	LRAT_BOVIN^LRAT_BOVIN^Q:36-227,H:40-230^52.083%ID^E:9.36e-66^RecName: Full=Lecithin retinol acyltransferase;^Eukaryota; Metazoa; Chordata; Craniata; Vertebrata; Euteleostomi; Mammalia; Eutheria; Laurasiatheria; Cetartiodactyla; Ruminantia; Pecora; Bovidae; Bovinae; Bos	PF04970.12^LRAT^Lecithin retinol acyltransferase^41-169^E:8.5e-40	sigP:1^18^0.636^YES	ExpAA=27.98^PredHel=1^Topology=i184-206o	ENOG4111M0Q^lecithin retinol acyltransferase (phosphatidylcholine--retinol O-acyltransferase)	KEGG:bta:281285`KO:K00678	GO:0005623^cellular_component^cell`GO:0005789^cellular_component^endoplasmic reticulum membrane`GO:0016021^cellular_component^integral component of membrane`GO:0005771^cellular_component^multivesicular body`GO:0048471^cellular_component^perinuclear region of cytoplasm`GO:0005791^cellular_component^rough endoplasmic reticulum`GO:0102279^molecular_function^lecithin:11-cis retinol acyltransferase ac…	.
TRINITY_DN96323_c0_g1	TRINITY_DN96323_c0_g1_i1	.	.	.	.	.	.	.	.	.	.	.	.
TRINITY_DN96323_c0_g2	TRINITY_DN96323_c0_g2_i2	.	.	TRINITY_DN96323_c0_g2_i2.p1	2-472[+]	.	.	.	.	.	.	.	.
TRINITY_DN96393_c0_g1	TRINITY_DN96393_c0_g1_i1	HXAAB_DANRE^HXAAB_DANRE^Q:1-561,H:152-329^63.102%ID^E:5.7e-56^RecName: Full=Homeobox protein Hox-A10b;^Eukaryota; Metazoa; Chordata; Craniata; Vertebrata; Euteleostomi; Actinopterygii; Neopterygii; Teleostei; Ostariophysi; Cypriniformes; Cyprinidae; Danio	.	TRINITY_DN96393_c0_g1_i1.p1	1-567[+]	HXAAB_DANRE^HXAAB_DANRE^Q:1-188,H:152-330^63.83%ID^E:2.24e-67^RecName: Full=Homeobox protein Hox-A10b;^Eukaryota; Metazoa; Chordata; Craniata; Vertebrata; Euteleostomi; Actinopterygii; Neopterygii; Teleostei; Ostariophysi; Cypriniformes; Cyprinidae; Danio	PF00046.28^Homeobox^Homeobox domain^115-171^E:1.4e-20	.	.	ENOG4111FJP^homeobox	KEGG:dre:30391`KO:K17443	GO:0005634^cellular_component^nucleus`GO:0043565^molecular_function^sequence-specific DNA binding`GO:0007275^biological_process^multicellular organism development`GO:0006355^biological_process^regulation of transcription, DNA-templated`GO:0006351^biological_process^transcription, DNA-templated	GO:0003677^molecular_function^DNA binding
TRINITY_DN96393_c0_g2	TRINITY_DN96393_c0_g2_i1	HXA11_HUMAN^HXA11_HUMAN^Q:2-181,H:254-313^98.333%ID^E:5.05e-36^RecName: Full=Homeobox protein Hox-A11;^Eukaryota; Metazoa; Chordata; Craniata; Vertebrata; Euteleostomi; Mammalia; Eutheria; Euarchontoglires; Primates; Haplorrhini; Catarrhini; Hominidae; Homo	.	.	.	.	.	.	.	ENOG4111FJP^homeobox	KEGG:hsa:3207`KO:K21951	GO:0005654^cellular_component^nucleoplasm`GO:0043234^cellular_component^protein complex`GO:0032993^cellular_component^protein-DNA complex`GO:0005667^cellular_component^transcription factor complex`GO:0043565^molecular_function^sequence-specific DNA binding`GO:0009653^biological_process^anatomical structure morphogenesis`GO:0009952^biological_process^anterior/posterior pattern specification`GO:000…	.
TRINITY_DN96303_c0_g1	TRINITY_DN96303_c0_g1_i2	.	.	.	.	.	.	.	.	.	.	.	.
TRINITY_DN96300_c0_g1	TRINITY_DN96300_c0_g1_i1	.	.	.	.	.	.	.	.	.	.	.	.
TRINITY_DN96314_c0_g1	TRINITY_DN96314_c0_g1_i1	FRPD1_HUMAN^FRPD1_HUMAN^Q:1-132,H:477-521^55.556%ID^E:7.73e-07^RecName: Full=FERM and PDZ domain-containing protein 1;^Eukaryota; Metazoa; Chordata; Craniata; Vertebrata; Euteleostomi; Mammalia; Eutheria; Euarchontoglires; Primates; Haplorrhini; Catarrhini; Hominidae; Homo	.	TRINITY_DN96314_c0_g1_i1.p1	94-795[+]	.	.	.	.	.	.	.	.
TRINITY_DN96314_c0_g1	TRINITY_DN96314_c0_g1_i2	FRPD1_MOUSE^FRPD1_MOUSE^Q:1-120,H:477-517^58.537%ID^E:3.91e-08^RecName: Full=FERM and PDZ domain-containing protein 1;^Eukaryota; Metazoa; Chordata; Craniata; Vertebrata; Euteleostomi; Mammalia; Eutheria; Euarchontoglires; Glires; Rodentia; Myomorpha; Muroidea; Muridae; Murinae; Mus; Mus	.	.	.	.	.	.	.	ENOG410YCJX^FERM and PDZ domain containing 1	KEGG:mmu:666060	GO:0005938^cellular_component^cell cortex`GO:0005856^cellular_component^cytoskeleton`GO:0005829^cellular_component^cytosol`GO:0070062^cellular_component^extracellular exosome`GO:0005886^cellular_component^plasma membrane`GO:0043234^cellular_component^protein complex`GO:0090150^biological_process^establishment of protein localization to membrane`GO:0008277^biological_process^regulation of G-protei…	.
TRINITY_DN96335_c0_g1	TRINITY_DN96335_c0_g1_i1	.	.	.	.	.	.	.	.	.	.	.	.
TRINITY_DN96359_c0_g1	TRINITY_DN96359_c0_g1_i1	.	.	.	.	.	.	.	.	.	.	.	.
TRINITY_DN53094_c0_g1	TRINITY_DN53094_c0_g1_i1	.	.	.	.	.	.	.	.	.	.	.	.
TRINITY_DN53024_c0_g1	TRINITY_DN53024_c0_g1_i1	CDR_PYRHO^CDR_PYRHO^Q:205-2,H:323-390^52.941%ID^E:1.33e-16^RecName: Full=Coenzyme A disulfide reductase;^Archaea; Euryarchaeota; Thermococci; Thermococcales; Thermococcaceae; Pyrococcus	.	.	.	.	.	.	.	COG0446^pyridine nucleotide-disulfide oxidoreductase	KEGG:pho:PH0572`KO:K18367	GO:0005623^cellular_component^cell`GO:0050451^molecular_function^CoA-disulfide reductase activity`GO:0050660^molecular_function^flavin adenine dinucleotide binding`GO:0050661^molecular_function^NADP binding`GO:0003756^molecular_function^protein disulfide isomerase activity`GO:0045454^biological_process^cell redox homeostasis	.
TRINITY_DN53012_c0_g1	TRINITY_DN53012_c0_g1_i1	.	.	.	.	.	.	.	.	.	.	.	.
TRINITY_DN53014_c0_g1	TRINITY_DN53014_c0_g1_i1	.	.	.	.	.	.	.	.	.	.	.	.
TRINITY_DN53016_c0_g1	TRINITY_DN53016_c0_g1_i1	LIGO2_HUMAN^LIGO2_HUMAN^Q:91-432,H:1-114^65.789%ID^E:1.73e-41^RecName: Full=Leucine-rich repeat and immunoglobulin-like domain-containing nogo receptor-interacting protein 2;^Eukaryota; Metazoa; Chordata; Craniata; Vertebrata; Euteleostomi; Mammalia; Eutheria; Euarchontoglires; Primates; Haplorrhini; Catarrhini; Hominidae; Homo	.	TRINITY_DN53016_c0_g1_i1.p2	67-432[+]	LIGO2_HUMAN^LIGO2_HUMAN^Q:9-121,H:1-113^66.372%ID^E:2.31e-51^RecName: Full=Leucine-rich repeat and immunoglobulin-like domain-containing nogo receptor-interacting protein 2;^Eukaryota; Metazoa; Chordata; Craniata; Vertebrata; Euteleostomi; Mammalia; Eutheria; Euarchontoglires; Primates; Haplorrhini; Catarrhini; Hominidae; Homo	PF01462.17^LRRNT^Leucine rich repeat N-terminal domain^35-64^E:1.3e-07`PF13855.5^LRR_8^Leucine rich repeat^67-101^E:5.3e-09`PF13855.5^LRR_8^Leucine rich repeat^68-120^E:5.2e-10`PF12799.6^LRR_4^Leucine Rich repeats (2 copies)^68-101^E:4.2e-06`PF13516.5^LRR_6^Leucine Rich repeat^91-101^E:0.29`PF00560.32^LRR_1^Leucine Rich Repeat^91-109^E:0.34	sigP:1^35^0.786^YES	ExpAA=19.69^PredHel=1^Topology=o15-37i	COG4886^leucine Rich Repeat	KEGG:hsa:158038	GO:0005615^cellular_component^extracellular space`GO:0016021^cellular_component^integral component of membrane`GO:0005578^cellular_component^proteinaceous extracellular matrix`GO:0051965^biological_process^positive regulation of synapse assembly	GO:0005515^molecular_function^protein binding
TRINITY_DN53086_c0_g1	TRINITY_DN53086_c0_g1_i1	FNBP1_XENLA^FNBP1_XENLA^Q:2-262,H:462-547^63.218%ID^E:1.01e-22^RecName: Full=Formin-binding protein 1 homolog;^Eukaryota; Metazoa; Chordata; Craniata; Vertebrata; Euteleostomi; Amphibia; Batrachia; Anura; Pipoidea; Pipidae; Xenopodinae; Xenopus; Xenopus	.	.	.	.	.	.	.	.	KEGG:xla:444253`KO:K20121	GO:0005938^cellular_component^cell cortex`GO:0005905^cellular_component^clathrin-coated pit`GO:0031410^cellular_component^cytoplasmic vesicle`GO:0005856^cellular_component^cytoskeleton`GO:0005764^cellular_component^lysosome`GO:0005886^cellular_component^plasma membrane`GO:0008289^molecular_function^lipid binding`GO:0006897^biological_process^endocytosis	.
TRINITY_DN53040_c0_g1	TRINITY_DN53040_c0_g1_i1	.	.	.	.	.	.	.	.	.	.	.	.
TRINITY_DN53004_c0_g1	TRINITY_DN53004_c0_g1_i1	CA2D3_RAT^CA2D3_RAT^Q:1-327,H:496-604^80.734%ID^E:1.29e-59^RecName: Full=Voltage-dependent calcium channel subunit alpha-2/delta-3;^Eukaryota; Metazoa; Chordata; Craniata; Vertebrata; Euteleostomi; Mammalia; Eutheria; Euarchontoglires; Glires; Rodentia; Myomorpha; Muroidea; Muridae; Murinae; Rattus	.	TRINITY_DN53004_c0_g1_i1.p1	1-327[+]	CA2D3_RAT^CA2D3_RAT^Q:1-109,H:496-604^80.734%ID^E:1.16e-59^RecName: Full=Voltage-dependent calcium channel subunit alpha-2/delta-3;^Eukaryota; Metazoa; Chordata; Craniata; Vertebrata; Euteleostomi; Mammalia; Eutheria; Euarchontoglires; Glires; Rodentia; Myomorpha; Muroidea; Muridae; Murinae; Rattus	.	.	.	ENOG410XPDX^Calcium channel, voltage-dependent, alpha 2 delta subunit	KEGG:rno:306243`KO:K04860	GO:0005891^cellular_component^voltage-gated calcium channel complex`GO:0005246^molecular_function^calcium channel regulator activity`GO:0046872^molecular_function^metal ion binding`GO:0005245^molecular_function^voltage-gated calcium channel activity`GO:0006816^biological_process^calcium ion transport`GO:0034765^biological_process^regulation of ion transmembrane transport	.
TRINITY_DN53065_c0_g1	TRINITY_DN53065_c0_g1_i1	.	.	.	.	.	.	.	.	.	.	.	.
TRINITY_DN53090_c0_g1	TRINITY_DN53090_c0_g1_i1	.	.	.	.	.	.	.	.	.	.	.	.
TRINITY_DN53068_c0_g1	TRINITY_DN53068_c0_g1_i1	.	.	.	.	.	.	.	.	.	.	.	.
TRINITY_DN53063_c0_g1	TRINITY_DN53063_c0_g1_i1	.	.	.	.	.	.	.	.	.	.	.	.
TRINITY_DN53020_c0_g1	TRINITY_DN53020_c0_g1_i1	.	.	.	.	.	.	.	.	.	.	.	.
TRINITY_DN53038_c0_g1	TRINITY_DN53038_c0_g1_i1	.	.	.	.	.	.	.	.	.	.	.	.
TRINITY_DN53072_c0_g1	TRINITY_DN53072_c0_g1_i1	.	.	.	.	.	.	.	.	.	.	.	.
TRINITY_DN53062_c0_g1	TRINITY_DN53062_c0_g1_i1	.	.	.	.	.	.	.	.	.	.	.	.
TRINITY_DN53096_c0_g1	TRINITY_DN53096_c0_g1_i1	FABG_RICFE^FABG_RICFE^Q:388-119,H:147-236^48.889%ID^E:1.02e-18^RecName: Full=3-oxoacyl-[acyl-carrier-protein] reductase FabG;^Bacteria; Proteobacteria; Alphaproteobacteria; Rickettsiales; Rickettsiaceae; Rickettsieae; Rickettsia; spotted fever group	.	TRINITY_DN53096_c0_g1_i1.p3	3-386[+]	.	.	.	.	.	.	.	.
TRINITY_DN53006_c0_g1	TRINITY_DN53006_c0_g1_i1	RNLS_PSE14^RNLS_PSE14^Q:2-322,H:192-298^78.505%ID^E:1.85e-58^RecName: Full=Renalase {ECO:0000303|PubMed:26016690};^Bacteria; Proteobacteria; Gammaproteobacteria; Pseudomonadales; Pseudomonadaceae; Pseudomonas	.	TRINITY_DN53006_c0_g1_i1.p2	2-322[+]	RNLS_PSE14^RNLS_PSE14^Q:1-107,H:192-298^78.505%ID^E:1.66e-58^RecName: Full=Renalase {ECO:0000303|PubMed:26016690};^Bacteria; Proteobacteria; Gammaproteobacteria; Pseudomonadales; Pseudomonadaceae; Pseudomonas	.	.	.	COG3380^fad dependent oxidoreductase	KEGG:psp:PSPPH_1014`KO:K06955	GO:0071949^molecular_function^FAD binding`GO:0051287^molecular_function^NAD binding`GO:0050661^molecular_function^NADP binding`GO:0050664^molecular_function^oxidoreductase activity, acting on NAD(P)H, oxygen as acceptor	.
TRINITY_DN53056_c0_g1	TRINITY_DN53056_c0_g1_i1	.	.	.	.	.	.	.	.	.	.	.	.
TRINITY_DN53034_c0_g1	TRINITY_DN53034_c0_g1_i1	.	.	.	.	.	.	.	.	.	.	.	.
TRINITY_DN53029_c0_g1	TRINITY_DN53029_c0_g1_i1	PCKG_CORJK^PCKG_CORJK^Q:319-161,H:554-606^56.604%ID^E:5.93e-13^RecName: Full=Phosphoenolpyruvate carboxykinase [GTP] {ECO:0000255|HAMAP-Rule:MF_00452};^Bacteria; Actinobacteria; Corynebacteriales; Corynebacteriaceae; Corynebacterium	.	.	.	.	.	.	.	COG1274^Catalyzes the conversion of oxaloacetate (OAA) to phosphoenolpyruvate (PEP), the rate-limiting step in the metabolic pathway that produces glucose from lactate and other precursors derived from the citric acid cycle (By similarity)	KEGG:cjk:jk0151`KO:K01596	GO:0005737^cellular_component^cytoplasm`GO:0005525^molecular_function^GTP binding`GO:0046872^molecular_function^metal ion binding`GO:0004613^molecular_function^phosphoenolpyruvate carboxykinase (GTP) activity`GO:0006094^biological_process^gluconeogenesis	.
TRINITY_DN53057_c0_g1	TRINITY_DN53057_c0_g1_i1	.	.	.	.	.	.	.	.	.	.	.	.
TRINITY_DN53055_c0_g1	TRINITY_DN53055_c0_g1_i1	.	.	.	.	.	.	.	.	.	.	.	.
TRINITY_DN53036_c0_g1	TRINITY_DN53036_c0_g1_i1	.	.	.	.	.	.	.	.	.	.	.	.
TRINITY_DN53041_c0_g1	TRINITY_DN53041_c0_g1_i1	.	.	.	.	.	.	.	.	.	.	.	.
TRINITY_DN53027_c0_g1	TRINITY_DN53027_c0_g1_i1	.	.	.	.	.	.	.	.	.	.	.	.
TRINITY_DN54959_c0_g1	TRINITY_DN54959_c0_g1_i1	.	.	.	.	.	.	.	.	.	.	.	.
TRINITY_DN54921_c0_g1	TRINITY_DN54921_c0_g1_i1	.	.	.	.	.	.	.	.	.	.	.	.
TRINITY_DN54945_c0_g1	TRINITY_DN54945_c0_g1_i1	.	.	.	.	.	.	.	.	.	.	.	.
TRINITY_DN54964_c0_g1	TRINITY_DN54964_c0_g1_i1	.	.	.	.	.	.	.	.	.	.	.	.
TRINITY_DN54991_c0_g1	TRINITY_DN54991_c0_g1_i1	.	.	.	.	.	.	.	.	.	.	.	.
TRINITY_DN54911_c0_g1	TRINITY_DN54911_c0_g1_i1	.	.	.	.	.	.	.	.	.	.	.	.
TRINITY_DN54971_c0_g1	TRINITY_DN54971_c0_g1_i1	.	.	.	.	.	.	.	.	.	.	.	.
TRINITY_DN54944_c0_g1	TRINITY_DN54944_c0_g1_i1	.	.	.	.	.	.	.	.	.	.	.	.
TRINITY_DN54989_c0_g1	TRINITY_DN54989_c0_g1_i1	KDPD_ECOLI^KDPD_ECOLI^Q:196-2,H:622-686^44.615%ID^E:2.85e-12^RecName: Full=Sensor protein KdpD;^Bacteria; Proteobacteria; Gammaproteobacteria; Enterobacterales; Enterobacteriaceae; Escherichia	.	.	.	.	.	.	.	COG2205^Histidine kinase	KEGG:ecj:JW0683`KEGG:eco:b0695`KO:K07646	GO:0016021^cellular_component^integral component of membrane`GO:0005622^cellular_component^intracellular`GO:0031235^cellular_component^intrinsic component of the cytoplasmic side of the plasma membrane`GO:0005886^cellular_component^plasma membrane`GO:0004072^molecular_function^aspartate kinase activity`GO:0005524^molecular_function^ATP binding`GO:0000155^molecular_function^phosphorelay sensor kin…	.
TRINITY_DN54932_c0_g1	TRINITY_DN54932_c0_g1_i1	.	.	.	.	.	.	.	.	.	.	.	.
TRINITY_DN54901_c0_g1	TRINITY_DN54901_c0_g1_i1	ABCA1_MOUSE^ABCA1_MOUSE^Q:1-90,H:2199-2228^83.333%ID^E:1.67e-08^RecName: Full=ATP-binding cassette sub-family A member 1;^Eukaryota; Metazoa; Chordata; Craniata; Vertebrata; Euteleostomi; Mammalia; Eutheria; Euarchontoglires; Glires; Rodentia; Myomorpha; Muroidea; Muridae; Murinae; Mus; Mus	.	.	.	.	.	.	.	COG1131^(ABC) transporter	KEGG:mmu:11303`KO:K05641	GO:0030139^cellular_component^endocytic vesicle`GO:0009897^cellular_component^external side of plasma membrane`GO:0005794^cellular_component^Golgi apparatus`GO:0034364^cellular_component^high-density lipoprotein particle`GO:0005887^cellular_component^integral component of plasma membrane`GO:0043231^cellular_component^intracellular membrane-bounded organelle`GO:0045121^cellular_component^membrane …	.
TRINITY_DN54943_c0_g1	TRINITY_DN54943_c0_g1_i1	RHG44_MOUSE^RHG44_MOUSE^Q:78-407,H:55-159^75.455%ID^E:9.63e-52^RecName: Full=Rho GTPase-activating protein 44;^Eukaryota; Metazoa; Chordata; Craniata; Vertebrata; Euteleostomi; Mammalia; Eutheria; Euarchontoglires; Glires; Rodentia; Myomorpha; Muroidea; Muridae; Murinae; Mus; Mus`RHG44_MOUSE^RHG44_MOUSE^Q:2-124,H:30-70^70.732%ID^E:1.3e-10^RecName: Full=Rho GTPase-activating protein 44;^Eukaryota;…	.	TRINITY_DN54943_c0_g1_i1.p1	3-422[+]	RHG44_MOUSE^RHG44_MOUSE^Q:26-135,H:55-159^75.455%ID^E:8.66e-52^RecName: Full=Rho GTPase-activating protein 44;^Eukaryota; Metazoa; Chordata; Craniata; Vertebrata; Euteleostomi; Mammalia; Eutheria; Euarchontoglires; Glires; Rodentia; Myomorpha; Muroidea; Muridae; Murinae; Mus; Mus	PF03114.17^BAR^BAR domain^24-138^E:4.8e-26	.	.	ENOG410XRR2^rho GTPase activating protein	KEGG:mmu:216831`KO:K21067	GO:0030054^cellular_component^cell junction`GO:0043197^cellular_component^dendritic spine`GO:0031256^cellular_component^leading edge membrane`GO:0055037^cellular_component^recycling endosome`GO:0005096^molecular_function^GTPase activator activity`GO:0005543^molecular_function^phospholipid binding`GO:0048365^molecular_function^Rac GTPase binding`GO:0098886^biological_process^modification of dendri…	GO:0005515^molecular_function^protein binding`GO:0005737^cellular_component^cytoplasm
TRINITY_DN54931_c0_g1	TRINITY_DN54931_c0_g1_i1	SSDH1_SCHPO^SSDH1_SCHPO^Q:4-288,H:74-168^44.211%ID^E:2.52e-18^RecName: Full=Putative succinate-semialdehyde dehydrogenase C1002.12c [NADP(+)];^Eukaryota; Fungi; Dikarya; Ascomycota; Taphrinomycotina; Schizosaccharomycetes; Schizosaccharomycetales; Schizosaccharomycetaceae; Schizosaccharomyces	.	.	.	.	.	.	.	.	KEGG:spo:SPAC1002.12c`KO:K00135	GO:0005737^cellular_component^cytoplasm`GO:0005829^cellular_component^cytosol`GO:0005739^cellular_component^mitochondrion`GO:0051287^molecular_function^NAD binding`GO:0004777^molecular_function^succinate-semialdehyde dehydrogenase (NAD+) activity`GO:0009013^molecular_function^succinate-semialdehyde dehydrogenase [NAD(P)+] activity`GO:0009450^biological_process^gamma-aminobutyric acid catabolic pr…	.
TRINITY_DN54952_c0_g1	TRINITY_DN54952_c0_g1_i1	.	.	.	.	.	.	.	.	.	.	.	.
TRINITY_DN54910_c0_g1	TRINITY_DN54910_c0_g1_i1	.	.	.	.	.	.	.	.	.	.	.	.
TRINITY_DN66288_c0_g1	TRINITY_DN66288_c0_g1_i1	.	.	TRINITY_DN66288_c0_g1_i1.p1	239-565[-]	.	.	.	.	.	.	.	.
TRINITY_DN66292_c0_g1	TRINITY_DN66292_c0_g1_i1	.	.	.	.	.	.	.	.	.	.	.	.
TRINITY_DN66209_c0_g1	TRINITY_DN66209_c0_g1_i1	FUCA_SHIFL^FUCA_SHIFL^Q:27-260,H:89-164^43.59%ID^E:4.31e-12^RecName: Full=L-fuculose phosphate aldolase {ECO:0000255|HAMAP-Rule:MF_00987};^Bacteria; Proteobacteria; Gammaproteobacteria; Enterobacterales; Enterobacteriaceae; Shigella	.	.	.	.	.	.	.	COG0235^Class II aldolase adducin	KEGG:sfl:SF2814`KEGG:sfx:S3009`KO:K01628	GO:0008738^molecular_function^L-fuculose-phosphate aldolase activity`GO:0008270^molecular_function^zinc ion binding`GO:0019317^biological_process^fucose catabolic process	.
TRINITY_DN66281_c0_g1	TRINITY_DN66281_c0_g1_i1	RP54_PSEPU^RP54_PSEPU^Q:232-71,H:53-106^66.667%ID^E:2.55e-18^RecName: Full=RNA polymerase sigma-54 factor;^Bacteria; Proteobacteria; Gammaproteobacteria; Pseudomonadales; Pseudomonadaceae; Pseudomonas	.	.	.	.	.	.	.	COG1508^Sigma factors are initiation factors that promote the attachment of RNA polymerase to specific initiation sites and are then released (By similarity)	.	GO:0003677^molecular_function^DNA binding`GO:0003700^molecular_function^DNA binding transcription factor activity`GO:0003899^molecular_function^DNA-directed 5'-3' RNA polymerase activity`GO:0016987^molecular_function^bacterial sigma factor activity`GO:0006352^biological_process^DNA-templated transcription, initiation	.
TRINITY_DN66250_c1_g1	TRINITY_DN66250_c1_g1_i1	LORF2_HUMAN^LORF2_HUMAN^Q:3-272,H:418-507^56.044%ID^E:2.51e-20^RecName: Full=LINE-1 retrotransposable element ORF2 protein;^Eukaryota; Metazoa; Chordata; Craniata; Vertebrata; Euteleostomi; Mammalia; Eutheria; Euarchontoglires; Primates; Haplorrhini; Catarrhini; Hominidae; Homo	.	.	.	.	.	.	.	ENOG410Y9TZ^NA	.	GO:0046872^molecular_function^metal ion binding`GO:0003964^molecular_function^RNA-directed DNA polymerase activity`GO:0009036^molecular_function^Type II site-specific deoxyribonuclease activity`GO:0006310^biological_process^DNA recombination`GO:0090305^biological_process^nucleic acid phosphodiester bond hydrolysis`GO:0032199^biological_process^reverse transcription involved in RNA-mediated transp…	.
TRINITY_DN66248_c0_g1	TRINITY_DN66248_c0_g1_i1	FTM_HUMAN^FTM_HUMAN^Q:249-142,H:1110-1145^58.333%ID^E:6.65e-06^RecName: Full=Protein fantom;^Eukaryota; Metazoa; Chordata; Craniata; Vertebrata; Euteleostomi; Mammalia; Eutheria; Euarchontoglires; Primates; Haplorrhini; Catarrhini; Hominidae; Homo	.	.	.	.	.	.	.	ENOG410YNUX^retinitis pigmentosa GTPase regulator interacting protein 1	KEGG:hsa:23322`KO:K16550	GO:0005879^cellular_component^axonemal microtubule`GO:0005930^cellular_component^axoneme`GO:0005923^cellular_component^bicellular tight junction`GO:0005911^cellular_component^cell-cell junction`GO:0005813^cellular_component^centrosome`GO:0036064^cellular_component^ciliary basal body`GO:0035253^cellular_component^ciliary rootlet`GO:0035869^cellular_component^ciliary transition zone`GO:0005929^cell…	.
TRINITY_DN66253_c0_g1	TRINITY_DN66253_c0_g1_i1	.	.	.	.	.	.	.	.	.	.	.	.
TRINITY_DN66279_c0_g1	TRINITY_DN66279_c0_g1_i1	.	.	.	.	.	.	.	.	.	.	.	.
TRINITY_DN66285_c0_g1	TRINITY_DN66285_c0_g1_i1	.	.	.	.	.	.	.	.	.	.	.	.
TRINITY_DN66254_c0_g1	TRINITY_DN66254_c0_g1_i2	LORF2_HUMAN^LORF2_HUMAN^Q:88-180,H:681-711^80.645%ID^E:4.5e-12^RecName: Full=LINE-1 retrotransposable element ORF2 protein;^Eukaryota; Metazoa; Chordata; Craniata; Vertebrata; Euteleostomi; Mammalia; Eutheria; Euarchontoglires; Primates; Haplorrhini; Catarrhini; Hominidae; Homo`LORF2_HUMAN^LORF2_HUMAN^Q:197-274,H:718-743^53.846%ID^E:4.5e-12^RecName: Full=LINE-1 retrotransposable element ORF2 prot…	.	.	.	.	.	.	.	ENOG410Y9TZ^NA	.	GO:0046872^molecular_function^metal ion binding`GO:0003964^molecular_function^RNA-directed DNA polymerase activity`GO:0009036^molecular_function^Type II site-specific deoxyribonuclease activity`GO:0006310^biological_process^DNA recombination`GO:0090305^biological_process^nucleic acid phosphodiester bond hydrolysis`GO:0032199^biological_process^reverse transcription involved in RNA-mediated transp…	.
TRINITY_DN66220_c0_g1	TRINITY_DN66220_c0_g1_i1	CLUL1_RAT^CLUL1_RAT^Q:2-937,H:75-386^29.653%ID^E:4.9e-36^RecName: Full=Clusterin-like protein 1;^Eukaryota; Metazoa; Chordata; Craniata; Vertebrata; Euteleostomi; Mammalia; Eutheria; Euarchontoglires; Glires; Rodentia; Myomorpha; Muroidea; Muridae; Murinae; Rattus	.	TRINITY_DN66220_c0_g1_i1.p1	2-937[+]	CLUL1_RAT^CLUL1_RAT^Q:1-312,H:75-386^29.653%ID^E:4.41e-36^RecName: Full=Clusterin-like protein 1;^Eukaryota; Metazoa; Chordata; Craniata; Vertebrata; Euteleostomi; Mammalia; Eutheria; Euarchontoglires; Glires; Rodentia; Myomorpha; Muroidea; Muridae; Murinae; Rattus	PF01093.16^Clusterin^Clusterin^1-312^E:5.8e-95`PF01442.17^Apolipoprotein^Apolipoprotein A1/A4/E domain^10-43^E:3.2`PF01442.17^Apolipoprotein^Apolipoprotein A1/A4/E domain^67-213^E:7.2	.	.	.	KEGG:rno:367345	GO:0005576^cellular_component^extracellular region	GO:0008289^molecular_function^lipid binding`GO:0006869^biological_process^lipid transport`GO:0042157^biological_process^lipoprotein metabolic process`GO:0005576^cellular_component^extracellular region
TRINITY_DN66241_c0_g1	TRINITY_DN66241_c0_g1_i1	.	.	.	.	.	.	.	.	.	.	.	.
TRINITY_DN50079_c0_g1	TRINITY_DN50079_c0_g1_i1	.	.	.	.	.	.	.	.	.	.	.	.
TRINITY_DN50098_c0_g1	TRINITY_DN50098_c0_g1_i1	.	.	.	.	.	.	.	.	.	.	.	.
TRINITY_DN50027_c0_g1	TRINITY_DN50027_c0_g1_i1	.	.	.	.	.	.	.	.	.	.	.	.
TRINITY_DN50018_c0_g1	TRINITY_DN50018_c0_g1_i1	RS1_MYCLE^RS1_MYCLE^Q:38-229,H:7-69^81.25%ID^E:2.3e-27^RecName: Full=30S ribosomal protein S1;^Bacteria; Actinobacteria; Corynebacteriales; Mycobacteriaceae; Mycobacterium	.	.	.	.	.	.	.	COG0539^thus facilitating recognition of the initiation point. It is needed to translate mRNA with a short Shine-Dalgarno (SD) purine-rich sequence (By similarity)	KEGG:mle:ML1382`KO:K02945	GO:0005840^cellular_component^ribosome`GO:0003723^molecular_function^RNA binding	.
TRINITY_DN50065_c0_g1	TRINITY_DN50065_c0_g1_i1	.	.	.	.	.	.	.	.	.	.	.	.
TRINITY_DN50071_c0_g1	TRINITY_DN50071_c0_g1_i1	.	.	.	.	.	.	.	.	.	.	.	.
TRINITY_DN50005_c0_g1	TRINITY_DN50005_c0_g1_i1	.	.	TRINITY_DN50005_c0_g1_i1.p1	1-297[-]	.	.	.	ExpAA=22.55^PredHel=1^Topology=i56-78o	.	.	.	.
TRINITY_DN50046_c0_g1	TRINITY_DN50046_c0_g1_i1	.	.	TRINITY_DN50046_c0_g1_i1.p1	93-398[+]	.	.	.	.	.	.	.	.
TRINITY_DN50092_c0_g1	TRINITY_DN50092_c0_g1_i1	.	.	.	.	.	.	.	.	.	.	.	.
TRINITY_DN50057_c0_g1	TRINITY_DN50057_c0_g1_i1	YRD6_CAEEL^YRD6_CAEEL^Q:1-417,H:460-599^38.298%ID^E:3.65e-29^RecName: Full=Uncharacterized protein K02A2.6;^Eukaryota; Metazoa; Ecdysozoa; Nematoda; Chromadorea; Rhabditida; Rhabditoidea; Rhabditidae; Peloderinae; Caenorhabditis	.	TRINITY_DN50057_c0_g1_i1.p1	1-417[+]	YRD6_CAEEL^YRD6_CAEEL^Q:1-139,H:460-599^38.298%ID^E:3.28e-29^RecName: Full=Uncharacterized protein K02A2.6;^Eukaryota; Metazoa; Ecdysozoa; Nematoda; Chromadorea; Rhabditida; Rhabditoidea; Rhabditidae; Peloderinae; Caenorhabditis	PF00078.26^RVT_1^Reverse transcriptase (RNA-dependent DNA polymerase)^26-139^E:6.5e-11	.	.	.	.	GO:0003676^molecular_function^nucleic acid binding`GO:0008270^molecular_function^zinc ion binding`GO:0015074^biological_process^DNA integration	.
TRINITY_DN53750_c0_g1	TRINITY_DN53750_c0_g1_i1	GYRB_BORBU^GYRB_BORBU^Q:238-2,H:260-339^50%ID^E:5.99e-17^RecName: Full=DNA gyrase subunit B {ECO:0000255|HAMAP-Rule:MF_01898};^Bacteria; Spirochaetes; Spirochaetales; Borreliaceae; Borreliella	.	.	.	.	.	.	.	COG0187^DNA gyrase negatively supercoils closed circular double- stranded DNA in an ATP-dependent manner and also catalyzes the interconversion of other topological isomers of double-stranded DNA rings, including catenanes and knotted rings (By similarity)	KEGG:bbu:BB_0436`KO:K02470	GO:0005694^cellular_component^chromosome`GO:0005737^cellular_component^cytoplasm`GO:0005524^molecular_function^ATP binding`GO:0003677^molecular_function^DNA binding`GO:0003918^molecular_function^DNA topoisomerase type II (ATP-hydrolyzing) activity`GO:0046872^molecular_function^metal ion binding`GO:0006265^biological_process^DNA topological change	.
TRINITY_DN53767_c0_g1	TRINITY_DN53767_c0_g1_i1	.	.	.	.	.	.	.	.	.	.	.	.
TRINITY_DN53754_c0_g1	TRINITY_DN53754_c0_g1_i1	.	.	TRINITY_DN53754_c0_g1_i1.p1	1-321[+]	.	.	.	.	.	.	.	.
TRINITY_DN53756_c0_g1	TRINITY_DN53756_c0_g1_i1	.	.	.	.	.	.	.	.	.	.	.	.
TRINITY_DN53759_c0_g1	TRINITY_DN53759_c0_g1_i1	.	.	.	.	.	.	.	.	.	.	.	.
TRINITY_DN53759_c0_g1	TRINITY_DN53759_c0_g1_i2	.	.	.	.	.	.	.	.	.	.	.	.
TRINITY_DN53716_c0_g1	TRINITY_DN53716_c0_g1_i1	.	.	.	.	.	.	.	.	.	.	.	.
TRINITY_DN53742_c0_g1	TRINITY_DN53742_c0_g1_i1	.	.	.	.	.	.	.	.	.	.	.	.
TRINITY_DN53796_c0_g1	TRINITY_DN53796_c0_g1_i1	.	.	.	.	.	.	.	.	.	.	.	.
TRINITY_DN53793_c0_g1	TRINITY_DN53793_c0_g1_i1	.	.	.	.	.	.	.	.	.	.	.	.
TRINITY_DN53753_c0_g1	TRINITY_DN53753_c0_g1_i1	.	.	.	.	.	.	.	.	.	.	.	.
TRINITY_DN53753_c1_g1	TRINITY_DN53753_c1_g1_i1	.	.	.	.	.	.	.	.	.	.	.	.
TRINITY_DN53792_c0_g1	TRINITY_DN53792_c0_g1_i1	.	.	.	.	.	.	.	.	.	.	.	.
TRINITY_DN88883_c0_g1	TRINITY_DN88883_c0_g1_i1	RL33_KOCRD^RL33_KOCRD^Q:128-280,H:1-51^100%ID^E:1.98e-30^RecName: Full=50S ribosomal protein L33 {ECO:0000255|HAMAP-Rule:MF_00294};^Bacteria; Actinobacteria; Micrococcales; Micrococcaceae; Kocuria	.	.	.	.	.	.	.	COG0267^50S ribosomal protein L33	KEGG:krh:KRH_03610`KO:K02913	GO:0005840^cellular_component^ribosome`GO:0003735^molecular_function^structural constituent of ribosome`GO:0006412^biological_process^translation	.
TRINITY_DN88855_c0_g1	TRINITY_DN88855_c0_g1_i1	.	.	.	.	.	.	.	.	.	.	.	.
TRINITY_DN88875_c0_g1	TRINITY_DN88875_c0_g1_i1	.	.	.	.	.	.	.	.	.	.	.	.
TRINITY_DN88876_c1_g1	TRINITY_DN88876_c1_g1_i1	.	.	.	.	.	.	.	.	.	.	.	.
TRINITY_DN88818_c0_g1	TRINITY_DN88818_c0_g1_i1	.	.	.	.	.	.	.	.	.	.	.	.
TRINITY_DN88817_c0_g2	TRINITY_DN88817_c0_g2_i1	.	.	.	.	.	.	.	.	.	.	.	.
TRINITY_DN88830_c0_g1	TRINITY_DN88830_c0_g1_i1	.	.	.	.	.	.	.	.	.	.	.	.
TRINITY_DN88824_c0_g1	TRINITY_DN88824_c0_g1_i1	.	.	.	.	.	.	.	.	.	.	.	.
TRINITY_DN88886_c0_g1	TRINITY_DN88886_c0_g1_i1	.	.	.	.	.	.	.	.	.	.	.	.
TRINITY_DN88865_c0_g1	TRINITY_DN88865_c0_g1_i1	.	.	.	.	.	.	.	.	.	.	.	.
TRINITY_DN88873_c0_g1	TRINITY_DN88873_c0_g1_i1	.	.	.	.	.	.	.	.	.	.	.	.
TRINITY_DN88823_c0_g1	TRINITY_DN88823_c0_g1_i1	.	.	.	.	.	.	.	.	.	.	.	.
TRINITY_DN88823_c1_g1	TRINITY_DN88823_c1_g1_i1	.	.	.	.	.	.	.	.	.	.	.	.
TRINITY_DN88803_c0_g1	TRINITY_DN88803_c0_g1_i1	FUCT_HELPX^FUCT_HELPX^Q:24-242,H:366-436^39.726%ID^E:9.84e-10^RecName: Full=Alpha-(1,3)-fucosyltransferase FucT {ECO:0000303|PubMed:9261149};^Bacteria; Proteobacteria; Epsilonproteobacteria; Campylobacterales; Helicobacteraceae; Helicobacter`FUCT_HELPX^FUCT_HELPX^Q:6-221,H:367-436^36.111%ID^E:1.84e-09^RecName: Full=Alpha-(1,3)-fucosyltransferase FucT {ECO:0000303|PubMed:9261149};^Bacteria; Proteo…	.	.	.	.	.	.	.	.	KEGG:ag:AAB81031`KO:K20151	GO:0005737^cellular_component^cytoplasm`GO:0016020^cellular_component^membrane`GO:0017083^molecular_function^4-galactosyl-N-acetylglucosaminide 3-alpha-L-fucosyltransferase activity`GO:0042806^molecular_function^fucose binding`GO:0042803^molecular_function^protein homodimerization activity`GO:0036065^biological_process^fucosylation`GO:0009103^biological_process^lipopolysaccharide biosynthetic pro…	.
TRINITY_DN88863_c0_g1	TRINITY_DN88863_c0_g1_i1	.	.	.	.	.	.	.	.	.	.	.	.
TRINITY_DN88822_c1_g1	TRINITY_DN88822_c1_g1_i1	LORF2_HUMAN^LORF2_HUMAN^Q:211-59,H:937-987^78.431%ID^E:2.05e-18^RecName: Full=LINE-1 retrotransposable element ORF2 protein;^Eukaryota; Metazoa; Chordata; Craniata; Vertebrata; Euteleostomi; Mammalia; Eutheria; Euarchontoglires; Primates; Haplorrhini; Catarrhini; Hominidae; Homo	.	.	.	.	.	.	.	ENOG410Y9TZ^NA	.	GO:0046872^molecular_function^metal ion binding`GO:0003964^molecular_function^RNA-directed DNA polymerase activity`GO:0009036^molecular_function^Type II site-specific deoxyribonuclease activity`GO:0006310^biological_process^DNA recombination`GO:0090305^biological_process^nucleic acid phosphodiester bond hydrolysis`GO:0032199^biological_process^reverse transcription involved in RNA-mediated transp…	.
TRINITY_DN88882_c0_g1	TRINITY_DN88882_c0_g1_i1	.	.	.	.	.	.	.	.	.	.	.	.
TRINITY_DN88843_c0_g1	TRINITY_DN88843_c0_g1_i1	.	.	.	.	.	.	.	.	.	.	.	.
TRINITY_DN88887_c0_g1	TRINITY_DN88887_c0_g1_i1	.	.	TRINITY_DN88887_c0_g1_i1.p1	2-397[+]	.	.	sigP:1^32^0.582^YES	ExpAA=23.00^PredHel=1^Topology=o5-27i	.	.	.	.
TRINITY_DN88845_c0_g1	TRINITY_DN88845_c0_g1_i1	SPEF2_RAT^SPEF2_RAT^Q:5-328,H:185-291^42.593%ID^E:1.01e-15^RecName: Full=Sperm flagellar protein 2;^Eukaryota; Metazoa; Chordata; Craniata; Vertebrata; Euteleostomi; Mammalia; Eutheria; Euarchontoglires; Glires; Rodentia; Myomorpha; Muroidea; Muridae; Murinae; Rattus	.	TRINITY_DN88845_c0_g1_i1.p1	2-349[+]	SPEF2_RAT^SPEF2_RAT^Q:2-109,H:185-291^42.593%ID^E:9.12e-16^RecName: Full=Sperm flagellar protein 2;^Eukaryota; Metazoa; Chordata; Craniata; Vertebrata; Euteleostomi; Mammalia; Eutheria; Euarchontoglires; Glires; Rodentia; Myomorpha; Muroidea; Muridae; Murinae; Rattus	.	.	.	ENOG410XS1Z^nucleobase-containing compound kinase activity	KEGG:rno:64555	GO:0005737^cellular_component^cytoplasm`GO:0005794^cellular_component^Golgi apparatus`GO:0002177^cellular_component^manchette`GO:0097225^cellular_component^sperm midpiece`GO:0048854^biological_process^brain morphogenesis`GO:0003351^biological_process^epithelial cilium movement`GO:0060541^biological_process^respiratory system development`GO:0048705^biological_process^skeletal system morphogenesis`…	.
TRINITY_DN88846_c0_g1	TRINITY_DN88846_c0_g1_i1	ABCA2_HUMAN^ABCA2_HUMAN^Q:16-372,H:401-519^83.193%ID^E:1.5e-64^RecName: Full=ATP-binding cassette sub-family A member 2;^Eukaryota; Metazoa; Chordata; Craniata; Vertebrata; Euteleostomi; Mammalia; Eutheria; Euarchontoglires; Primates; Haplorrhini; Catarrhini; Hominidae; Homo	.	TRINITY_DN88846_c0_g1_i1.p1	1-378[+]	ABCA2_HUMAN^ABCA2_HUMAN^Q:6-124,H:401-519^83.193%ID^E:1.35e-64^RecName: Full=ATP-binding cassette sub-family A member 2;^Eukaryota; Metazoa; Chordata; Craniata; Vertebrata; Euteleostomi; Mammalia; Eutheria; Euarchontoglires; Primates; Haplorrhini; Catarrhini; Hominidae; Homo	.	.	.	COG1131^(ABC) transporter	KEGG:hsa:20`KO:K05642	GO:0043190^cellular_component^ATP-binding cassette (ABC) transporter complex`GO:0031410^cellular_component^cytoplasmic vesicle`GO:0005768^cellular_component^endosome`GO:0010008^cellular_component^endosome membrane`GO:0016021^cellular_component^integral component of membrane`GO:0005765^cellular_component^lysosomal membrane`GO:0005764^cellular_component^lysosome`GO:0016020^cellular_component^membra…	.
TRINITY_DN88834_c0_g1	TRINITY_DN88834_c0_g1_i1	.	.	.	.	.	.	.	.	.	.	.	.
TRINITY_DN88840_c0_g1	TRINITY_DN88840_c0_g1_i1	DJC16_HUMAN^DJC16_HUMAN^Q:113-1057,H:5-323^62.617%ID^E:6.17e-137^RecName: Full=DnaJ homolog subfamily C member 16;^Eukaryota; Metazoa; Chordata; Craniata; Vertebrata; Euteleostomi; Mammalia; Eutheria; Euarchontoglires; Primates; Haplorrhini; Catarrhini; Hominidae; Homo	.	TRINITY_DN88840_c0_g1_i1.p1	101-1057[+]	DJC16_CHICK^DJC16_CHICK^Q:30-319,H:28-319^68.942%ID^E:1.15e-145^RecName: Full=DnaJ homolog subfamily C member 16;^Eukaryota; Metazoa; Chordata; Craniata; Vertebrata; Euteleostomi; Archelosauria; Archosauria; Dinosauria; Saurischia; Theropoda; Coelurosauria; Aves; Neognathae; Galloanserae; Galliformes; Phasianidae; Phasianinae; Gallus	PF00226.30^DnaJ^DnaJ domain^30-91^E:1.6e-24`PF00085.19^Thioredoxin^Thioredoxin^154-238^E:5.2e-07	sigP:1^25^0.729^YES	.	COG0484^ATP binding to DnaK triggers the release of the substrate protein, thus completing the reaction cycle. Several rounds of ATP-dependent interactions between DnaJ, DnaK and GrpE are required for fully efficient folding. Also involved, together with DnaK and GrpE, in the DNA replication of plasmids through activation of initiation proteins (By similarity)	KEGG:gga:429208`KO:K09536	GO:0005829^cellular_component^cytosol`GO:0016021^cellular_component^integral component of membrane`GO:0045454^biological_process^cell redox homeostasis	GO:0045454^biological_process^cell redox homeostasis
TRINITY_DN88847_c0_g1	TRINITY_DN88847_c0_g1_i1	.	.	.	.	.	.	.	.	.	.	.	.
TRINITY_DN88897_c0_g1	TRINITY_DN88897_c0_g1_i1	KCNH4_RAT^KCNH4_RAT^Q:426-584,H:1-53^94.34%ID^E:1.57e-27^RecName: Full=Potassium voltage-gated channel subfamily H member 4;^Eukaryota; Metazoa; Chordata; Craniata; Vertebrata; Euteleostomi; Mammalia; Eutheria; Euarchontoglires; Glires; Rodentia; Myomorpha; Muroidea; Muridae; Murinae; Rattus	.	.	.	.	.	.	.	ENOG410XPSE^Potassium voltage-gated channel, subfamily H (Eag-related), member	KEGG:rno:114032`KO:K04907	GO:0005887^cellular_component^integral component of plasma membrane`GO:0005622^cellular_component^intracellular`GO:0000155^molecular_function^phosphorelay sensor kinase activity`GO:0005249^molecular_function^voltage-gated potassium channel activity`GO:0034765^biological_process^regulation of ion transmembrane transport`GO:0042391^biological_process^regulation of membrane potential	.
TRINITY_DN88808_c0_g1	TRINITY_DN88808_c0_g1_i1	.	.	TRINITY_DN88808_c0_g1_i1.p1	3-344[-]	.	.	.	.	.	.	.	.
TRINITY_DN88841_c0_g1	TRINITY_DN88841_c0_g1_i1	CLUS_PIG^CLUS_PIG^Q:25-210,H:385-446^42.188%ID^E:6.02e-06^RecName: Full=Clusterin;^Eukaryota; Metazoa; Chordata; Craniata; Vertebrata; Euteleostomi; Mammalia; Eutheria; Laurasiatheria; Cetartiodactyla; Suina; Suidae; Sus	.	.	.	.	.	.	.	ENOG410YYKB^Functions as extracellular chaperone that prevents aggregation of nonnative proteins. Prevents stress-induced aggregation of blood plasma proteins. Inhibits formation of amyloid fibrils by APP, APOC2, B2M, CALCA, CSN3, SNCA and aggregation-prone LYZ variants (in vitro). Does not require ATP. Maintains partially unfolded proteins in a state appropriate for subsequent refolding by other…	KEGG:ssc:397025`KO:K17252	GO:0042583^cellular_component^chromaffin granule`GO:0005829^cellular_component^cytosol`GO:0005783^cellular_component^endoplasmic reticulum`GO:0005615^cellular_component^extracellular space`GO:0031966^cellular_component^mitochondrial membrane`GO:0005634^cellular_component^nucleus`GO:0048471^cellular_component^perinuclear region of cytoplasm`GO:0034366^cellular_component^spherical high-density lipo…	.
TRINITY_DN88827_c0_g1	TRINITY_DN88827_c0_g1_i1	.	.	TRINITY_DN88827_c0_g1_i1.p1	2-391[+]	.	.	.	.	.	.	.	.
TRINITY_DN88807_c0_g1	TRINITY_DN88807_c0_g1_i1	HARB1_DANRE^HARB1_DANRE^Q:2-448,H:159-307^32.692%ID^E:5.77e-14^RecName: Full=Putative nuclease HARBI1;^Eukaryota; Metazoa; Chordata; Craniata; Vertebrata; Euteleostomi; Actinopterygii; Neopterygii; Teleostei; Ostariophysi; Cypriniformes; Cyprinidae; Danio	.	TRINITY_DN88807_c0_g1_i1.p1	2-616[+]	HARB1_DANRE^HARB1_DANRE^Q:3-149,H:161-307^33.117%ID^E:3.15e-15^RecName: Full=Putative nuclease HARBI1;^Eukaryota; Metazoa; Chordata; Craniata; Vertebrata; Euteleostomi; Actinopterygii; Neopterygii; Teleostei; Ostariophysi; Cypriniformes; Cyprinidae; Danio	PF13359.5^DDE_Tnp_4^DDE superfamily endonuclease^4-143^E:1.3e-31`PF01609.20^DDE_Tnp_1^Transposase DDE domain^6-118^E:3.6e-07`PF04827.13^Plant_tran^Plant transposon protein^62-145^E:7.2e-07	.	.	ENOG411206Y^transposon protein	KEGG:dre:445279	GO:0005737^cellular_component^cytoplasm`GO:0005634^cellular_component^nucleus`GO:0046872^molecular_function^metal ion binding`GO:0004518^molecular_function^nuclease activity	GO:0003677^molecular_function^DNA binding`GO:0004803^molecular_function^transposase activity`GO:0006313^biological_process^transposition, DNA-mediated`GO:0016788^molecular_function^hydrolase activity, acting on ester bonds
TRINITY_DN88825_c0_g1	TRINITY_DN88825_c0_g1_i1	.	.	TRINITY_DN88825_c0_g1_i1.p1	1-360[+]	.	.	.	.	.	.	.	.
TRINITY_DN88816_c0_g1	TRINITY_DN88816_c0_g1_i1	.	.	.	.	.	.	.	.	.	.	.	.
TRINITY_DN88828_c0_g1	TRINITY_DN88828_c0_g1_i1	.	.	.	.	.	.	.	.	.	.	.	.
[truncated: 169,175 more rows]
